# Supplementary material for: Phylogenetic lineage dynamics of global parainfluenza virus type 3 post-COVID-19 pandemic
Source: mSphere. 2024 Mar 19;9(4):e00624-23. doi: 10.1128/msphere.00624-23 (PMC11036794; doi:10.1128/msphere.00624-23)
Supplement: Supplemental tables — Tables S1 to S6. [file msphere.00624-23-s0002.xlsx]

## Sheet: Table S1
Table S1. Accession numbers of the PIV-3 sequences
# Column description
# accession	GenBank sequence accession number; Version number suffix omitted
# organism	Organism, the virus, per value provided in the genbank entry
# mol_type	Nucleic acid type, per value provided in the genbank entry
# strain	Strain of the virus, per value provided in the genbank entry
# host	Host of the virus, per value provided in the genbank entry
# isolation_source	Isolation source of the virus, per value provided in the genbank entry
# isolate	Isolate name, per value provided in the genbank entry
# country	Country of origin, curated from the geographic location information
# continent	Continent the country of origin belongs to
# collection_date.y	Sampe collection date, year part
# collection_date.m	Sample collection date, month part
# collection_date.d	Sample collection date, date part
# length	Length of the sequence
# NP.blastn_cov_pct	Percent coverage over the NP gene reference sequences; calculated by blastn against the reference NP gene CDS sequences
# P.blastn_cov_pct	Percent coverage over the P gene reference sequences; calculated by blastn against the reference P gene CDS sequences
# M.blastn_cov_pct	Percent coverage over the M gene reference sequences; calculated by blastn against the reference M gene CDS sequences
# F.blastn_cov_pct	Percent coverage over the F gene reference sequences; calculated by blastn against the reference F gene CDS sequences
# HN.blastn_cov_pct	Percent coverage over the HN gene reference sequences; calculated by blastn against the reference HN gene CDS sequences
# L.blastn_cov_pct	Percent coverage over the L gene reference sequences; calculated by blastn against the reference L gene CDS sequences
# HN-ML-phylo	(yes/no) If the sequence was included in the HN gene phylogenetic analysis; Becomes yes when coverage for HN gene was over 90%
# WG-ML-phylo	(yes/no) If the sequence was included in the WG phylogenetic analysis; Becomes yes when coverage for all six genes were over 90%
# WG-TempEst-Input	If the sequence was used in the initial step of time-tree analysis, as input to TempEst analysis. Yes = when the collection date was available at least at month and year level. Special inclusion = samples from 1957 or 1963. No = the other cases.
# WG-TempEst-Outlier	(yes/no) If the sequence was removed, classified as an outlier during the TempEst regression analysis.
# WG-Beast-Input	(yes/no) If the sequence was finally used in the molecular clock analysis using the BEAST
# HN-TempEst-Input	If the sequence was used in the initial step of time-tree analysis, as input to TempEst analysis. Yes = when the collection date was available at least at month and year level. Special inclusion = samples from 1957 or 1963. No = the other cases.
# HN-TempEst-Outlier	(yes/no) If the sequence was removed, classified as an outlier during the TempEst regression analysis.
# HN-Beast-Input	(yes/no) If the sequence was finally used in the molecular clock analysis using the BEAST
																						* |Residual| > 0.01			* |Residual| > 0.01
accession	organism	mol_type	strain	host	isolation_source	isolate	country	continent	collection_date.y	collection_date.m	collection_date.d	length	NP.blastn_cov_pct	P.blastn_cov_pct	M.blastn_cov_pct	F.blastn_cov_pct	HN.blastn_cov_pct	L.blastn_cov_pct	HN-ML-phylo	WG-ML-phylo	WG-TempEst-Input	WG-TempEst-Outlier	WG-Beast-Input	HN-TempEst-Input	HN-TempEst-Outlier	HN-Beast-Input	month_resolved
AB012132	Human respirovirus 3	genomic RNA	GP	Cavia porcellus (Guinea pig)	NA	NA	NA	NA	NA	NA	NA	15462	100	100	100	100	99.8255	100	yes	yes	no			no			no
EU326526	Human respirovirus 3	mRNA	ZHYMgz01	NA	NA	Guangzhou	NA	NA	NA	NA	NA	15462	100	100	100	100	100	100	yes	yes	no			no			no
EU424062	Human respirovirus 3	viral cRNA	14702	NA	NA	NA	Canada	NorthAm	NA	NA	NA	15462	100	100	100	100	100	100	yes	yes	no			no			no
MH678682	Human respirovirus 3	viral cRNA	NA	Homo sapiens	reference strain from National	HPIV3/UK/ref/MK9	United Kingdom	Europe	NA	NA	NA	15409	100	100	100	100	100	100	yes	yes	no			no			no
NC_001796	Human respirovirus 3	viral cRNA	NA	NA	NA	NA	NA	NA	NA	NA	NA	15462	100	100	100	100	99.8255	100	yes	yes	no			no			no
OM141135	Pangolin parainfluenza 3 virus	viral cRNA	NA	pangolin	NA	PIV3_MJ04	NA	NA	NA	NA	NA	15432	99.8708	100	100	100	100	100	yes	yes	no			no			no
Z11575	Human respirovirus 3	genomic RNA	JS	NA	NA	NA	NA	NA	NA	NA	NA	15462	100	100	100	100	100	100	yes	yes	no			no			no
LC720880	Human respirovirus 3	viral cRNA	NA	Homo sapiens	nasopharyngeal swab using HBTEC-ALI	PIV3_Fukushima_OR381_2021	Japan	Asia	2021	NA	NA	15459	99.8708	100	100	100	100	100	yes	yes	no			no			no
LC720881	Human respirovirus 3	viral cRNA	NA	Homo sapiens	nasopharyngeal swab using HBTEC-ALI	PIV3_Fukushima_OR383_2021	Japan	Asia	2021	NA	NA	15462	99.8708	100	100	100	100	100	yes	yes	no			no			no
MZ439825	Human respirovirus 3	viral cRNA	HPIV3/Seattle/USA/13897/2021	Homo sapiens	NA	NA	USA	NorthAm	2021	NA	NA	15419	99.8708	100	100	100	100	100	yes	yes	no			no			no
LC720872	Human respirovirus 3	viral cRNA	NA	Homo sapiens	nasopharyngeal swab using HBTEC-ALI	PIV3_Fukushima_H555_2019	Japan	Asia	2019	NA	NA	15453	99.8708	100	100	100	100	100	yes	yes	no			no			no
LC720877	Human respirovirus 3	viral cRNA	NA	Homo sapiens	nasopharyngeal swab using HBTEC-ALI	PIV3_Fukushima_O644_2019	Japan	Asia	2019	NA	NA	15462	99.8708	100	100	100	100	100	yes	yes	no			no			no
LC720878	Human respirovirus 3	viral cRNA	NA	Homo sapiens	nasopharyngeal swab using HBTEC-ALI	PIV3_Fukushima_O695_2019	Japan	Asia	2019	NA	NA	15435	99.8708	100	100	100	100	100	yes	yes	no			no			no
LC720879	Human respirovirus 3	viral cRNA	NA	Homo sapiens	nasopharyngeal swab using HBTEC-ALI	PIV3_Fukushima_O726_2019	Japan	Asia	2019	NA	NA	15462	99.8708	100	100	100	100	100	yes	yes	no			no			no
MN306022	Human respirovirus 3	viral cRNA	HPIV3/Seattle/USA/SC0309/2019	Homo sapiens	NA	NA	USA	NorthAm	2019	NA	NA	15391	100	100	100	100	100	100	yes	yes	no			no			no
MN306039	Human respirovirus 3	viral cRNA	HPIV3/Seattle/USA/SC0767/2019	Homo sapiens	NA	NA	USA	NorthAm	2019	NA	NA	15610	99.8708	100	100	100	100	100	yes	yes	no			no			no
MN306052	Human respirovirus 3	viral cRNA	HPIV3/Seattle/USA/SC9406/2019	Homo sapiens	NA	NA	USA	NorthAm	2019	NA	NA	15508	100	100	100	100	100	100	yes	yes	no			no			no
MN306055	Human respirovirus 3	viral cRNA	HPIV3/Seattle/USA/SC9475/2019	Homo sapiens	NA	NA	USA	NorthAm	2019	NA	NA	15266	99.8708	100	100	100	99.8837	100	yes	yes	no			no			no
MT118696	Human respirovirus 3	viral cRNA	2019_1754	Homo sapiens	NA	NA	USA	NorthAm	2019	NA	NA	15396	99.8708	100	100	100	100	100	yes	yes	no			no			no
MT118697	Human respirovirus 3	viral cRNA	2019_1836	Homo sapiens	NA	NA	USA	NorthAm	2019	NA	NA	15380	99.8708	100	100	100	100	96.6726	yes	yes	no			no			no
MT118699	Human respirovirus 3	viral cRNA	2019_1930	Homo sapiens	NA	NA	USA	NorthAm	2019	NA	NA	15431	99.8708	100	100	100	100	100	yes	yes	no			no			no
MT118701	Human respirovirus 3	viral cRNA	2019_2141	Homo sapiens	NA	NA	USA	NorthAm	2019	NA	NA	15467	99.8708	100	100	100	100	100	yes	yes	no			no			no
MT118702	Human respirovirus 3	viral cRNA	2019_2179	Homo sapiens	NA	NA	USA	NorthAm	2019	NA	NA	15384	99.8708	100	100	100	100	100	yes	yes	no			no			no
MT118709	Human respirovirus 3	viral cRNA	2019_2470	Homo sapiens	NA	NA	USA	NorthAm	2019	NA	NA	15415	99.8708	100	100	100	100	100	yes	yes	no			no			no
MT118710	Human respirovirus 3	viral cRNA	2019_2525	Homo sapiens	NA	NA	USA	NorthAm	2019	NA	NA	15380	99.8708	100	100	100	100	100	yes	yes	no			no			no
MT118712	Human respirovirus 3	viral cRNA	2019_2581	Homo sapiens	NA	NA	USA	NorthAm	2019	NA	NA	15387	99.8708	100	100	93.3333	100	100	yes	yes	no			no			no
MT118713	Human respirovirus 3	viral cRNA	2019_2755	Homo sapiens	NA	NA	USA	NorthAm	2019	NA	NA	15381	99.8708	100	100	100	100	100	yes	yes	no			no			no
MT118714	Human respirovirus 3	viral cRNA	2019_2846	Homo sapiens	NA	NA	USA	NorthAm	2019	NA	NA	15410	99.8708	100	100	100	100	100	yes	yes	no			no			no
MW052041	Human respirovirus 3	viral cRNA	2019_0412	Homo sapiens	NA	HPIV3/Seattle/USA/SC0412/2019	USA	NorthAm	2019	NA	NA	15380	100	100	100	100	100	100	yes	yes	no			no			no
MW052043	Human respirovirus 3	viral cRNA	2019_2273	Homo sapiens	NA	HPIV3/Seattle/USA/SC2273/2019	USA	NorthAm	2019	NA	NA	15380	100	100	100	100	100	100	yes	yes	no			no			no
MW052044	Human respirovirus 3	viral cRNA	2019_2318	Homo sapiens	NA	HPIV3/Seattle/USA/SC2318/2019	USA	NorthAm	2019	NA	NA	15354	99.8708	100	100	100	100	100	yes	yes	no			no			no
MW052045	Human respirovirus 3	viral cRNA	2019_2960	Homo sapiens	NA	HPIV3/Seattle/USA/SC2960/2019	USA	NorthAm	2019	NA	NA	15404	99.8708	100	100	100	100	100	yes	yes	no			no			no
LC720871	Human respirovirus 3	viral cRNA	NA	Homo sapiens	nasopharyngeal swab using Vero/TMPRSS2	PIV3_Fukushima_H260_2018	Japan	Asia	2018	NA	NA	15454	100	100	100	100	100	100	yes	yes	no			no			no
LC720873	Human respirovirus 3	viral cRNA	NA	Homo sapiens	nasopharyngeal swab using Vero/TMPRSS2	PIV3_Fukushima_O286_2018	Japan	Asia	2018	NA	NA	15462	99.8708	100	100	100	100	100	yes	yes	no			no			no
LC720874	Human respirovirus 3	viral cRNA	NA	Homo sapiens	nasopharyngeal swab using Vero/TMPRSS2	PIV3_Fukushima_O298_2018	Japan	Asia	2018	NA	NA	15462	99.8708	100	100	100	100	100	yes	yes	no			no			no
LC720875	Human respirovirus 3	viral cRNA	NA	Homo sapiens	nasopharyngeal swab using Vero/TMPRSS2	PIV3_Fukushima_O306_2018	Japan	Asia	2018	NA	NA	15434	99.8708	100	100	100	100	100	yes	yes	no			no			no
LC720876	Human respirovirus 3	viral cRNA	NA	Homo sapiens	nasopharyngeal swab using HBTEC-ALI	PIV3_Fukushima_O306_2018	Japan	Asia	2018	NA	NA	15462	99.8708	100	100	100	100	100	yes	yes	no			no			no
MZ326142	Human respirovirus 3	viral cRNA	NA	Homo sapiens	NA	ZJWZ3	China	Asia	2018	NA	NA	15308	100	100	100	100	100	100	yes	yes	no			no			no
MZ326143	Human respirovirus 3	viral cRNA	NA	Homo sapiens	NA	ZJHL59	China	Asia	2018	NA	NA	15308	99.8708	100	100	100	100	100	yes	yes	no			no			no
ON729325	Human respirovirus 3	viral cRNA	SC8126	Homo sapiens	NA	NA	USA	NorthAm	2018	NA	NA	15385	100	100	100	100	100	100	yes	yes	no			no			no
ON756025	Human respirovirus 3	viral cRNA	SC8119	Homo sapiens	NA	NA	USA	NorthAm	2018	NA	NA	15269	94.509	100	100	100	100	100	yes	yes	no			no			no
ON756026	Human respirovirus 3	viral cRNA	SC8125	Homo sapiens	NA	NA	USA	NorthAm	2018	NA	NA	15407	99.8708	100	100	100	100	100	yes	yes	no			no			no
KY684755	Human respirovirus 3	viral cRNA	HPIV3/Seattle/USA/SC2155/2017	Homo sapiens	NA	NA	USA	NorthAm	2017	NA	NA	15407	100	100	100	100	100	100	yes	yes	no			no			no
KY684756	Human respirovirus 3	viral cRNA	HPIV3/Seattle/USA/SC2171/2017	Homo sapiens	NA	NA	USA	NorthAm	2017	NA	NA	15381	100	100	100	100	100	100	yes	yes	no			no			no
KY973569	Human respirovirus 3	viral cRNA	HPIV3/Seattle/USA/SC3238/2017	Homo sapiens	NA	NA	USA	NorthAm	2017	NA	NA	15392	100	100	100	100	100	100	yes	yes	no			no			no
KY973570	Human respirovirus 3	viral cRNA	HPIV3/Seattle/USA/SC2565/2017	Homo sapiens	NA	NA	USA	NorthAm	2017	NA	NA	15387	100	100	100	100	100	100	yes	yes	no			no			no
KY973571	Human respirovirus 3	viral cRNA	HPIV3/Seattle/USA/SC2337/2017	Homo sapiens	NA	NA	USA	NorthAm	2017	NA	NA	15313	98.7726	100	100	100	100	100	yes	yes	no			no			no
MF166751	Human respirovirus 3	viral cRNA	HPIV3/Seattle/USA/SC3182/2017	Homo sapiens	NA	NA	USA	NorthAm	2017	NA	NA	15377	100	100	100	100	100	100	yes	yes	no			no			no
MF166752	Human respirovirus 3	viral cRNA	HPIV3/Seattle/USA/SC3331/2017	Homo sapiens	NA	NA	USA	NorthAm	2017	NA	NA	15380	100	100	100	100	100	100	yes	yes	no			no			no
MF795095	Human respirovirus 3	viral cRNA	HPIV3/Seattle/USA/SC1784/2017	Homo sapiens	NA	NA	USA	NorthAm	2017	NA	NA	15434	100	100	100	100	100	100	yes	yes	no			no			no
MF795096	Human respirovirus 3	viral cRNA	HPIV3/Seattle/USA/SC2711/2017	Homo sapiens	NA	NA	USA	NorthAm	2017	NA	NA	15496	100	100	100	100	100	100	yes	yes	no			no			no
KX574704	Human respirovirus 3	viral cRNA	HPIV3/Seattle/USA/SCH4/2016	Homo sapiens	NA	NA	USA	NorthAm	2016	NA	NA	15368	100	100	100	99.9383	100	100	yes	yes	no			no			no
KX574705	Human respirovirus 3	viral cRNA	HPIV3/Seattle/USA/SCH1/2016	Homo sapiens	NA	NA	USA	NorthAm	2016	NA	NA	15383	99.8708	100	100	100	100	100	yes	yes	no			no			no
KX574706	Human respirovirus 3	viral cRNA	HPIV3/Seattle/USA/SCH7/2016	Homo sapiens	NA	NA	USA	NorthAm	2016	NA	NA	15428	99.8708	100	100	100	100	100	yes	yes	no			no			no
KX574707	Human respirovirus 3	viral cRNA	HPIV3/Seattle/USA/SCH8/2016	Homo sapiens	NA	NA	USA	NorthAm	2016	NA	NA	15418	100	100	100	100	100	100	yes	yes	no			no			no
KX574708	Human respirovirus 3	viral cRNA	HPIV3/Seattle/USA/SCH2/2016	Homo sapiens	NA	NA	USA	NorthAm	2016	NA	NA	15418	99.8708	100	100	100	100	100	yes	yes	no			no			no
KX574710	Human respirovirus 3	viral cRNA	HPIV3/Seattle/USA/SCH11/2016	Homo sapiens	NA	NA	USA	NorthAm	2016	NA	NA	15411	99.8708	100	100	100	100	100	yes	yes	no			no			no
KX574711	Human respirovirus 3	viral cRNA	HPIV3/Seattle/USA/SCH13/2016	Homo sapiens	NA	NA	USA	NorthAm	2016	NA	NA	15434	100	100	100	100	100	100	yes	yes	no			no			no
KY234287	Human respirovirus 3	viral cRNA	HPIV3/China/BCH01/2016	Homo sapiens	NA	NA	China	Asia	2016	NA	NA	15498	100	100	100	100	100	100	yes	yes	no			no			no
KY369862	Human respirovirus 3	viral cRNA	HPIV3/Seattle/USA/SC129/2016	Homo sapiens	NA	NA	USA	NorthAm	2016	NA	NA	15396	99.8708	100	100	100	100	100	yes	yes	no			no			no
KY369863	Human respirovirus 3	viral cRNA	HPIV3/Seattle/USA/SC161/2016	Homo sapiens	NA	NA	USA	NorthAm	2016	NA	NA	15408	99.8708	100	100	100	100	100	yes	yes	no			no			no
KY369864	Human respirovirus 3	viral cRNA	HPIV3/Seattle/USA/SC291/2016	Homo sapiens	NA	NA	USA	NorthAm	2016	NA	NA	15411	100	100	100	100	100	100	yes	yes	no			no			no
KY369865	Human respirovirus 3	viral cRNA	HPIV3/Seattle/USA/SC789/2016	Homo sapiens	NA	NA	USA	NorthAm	2016	NA	NA	15391	100	100	100	100	100	100	yes	yes	no			no			no
KY369866	Human respirovirus 3	viral cRNA	HPIV3/Seattle/USA/SC876/2016	Homo sapiens	NA	NA	USA	NorthAm	2016	NA	NA	15462	100	100	100	100	100	100	yes	yes	no			no			no
KY369867	Human respirovirus 3	viral cRNA	HPIV3/Seattle/USA/SC1216/2016	Homo sapiens	NA	NA	USA	NorthAm	2016	NA	NA	15462	100	100	100	100	100	100	yes	yes	no			no			no
KY369868	Human respirovirus 3	viral cRNA	HPIV3/Seattle/USA/SC139/2016	Homo sapiens	NA	NA	USA	NorthAm	2016	NA	NA	15356	100	100	100	100	100	100	yes	yes	no			no			no
KY369869	Human respirovirus 3	viral cRNA	HPIV3/Seattle/USA/SC271/2016	Homo sapiens	NA	NA	USA	NorthAm	2016	NA	NA	15388	100	100	100	100	100	100	yes	yes	no			no			no
KY369870	Human respirovirus 3	viral cRNA	HPIV3/Seattle/USA/SC332/2016	Homo sapiens	NA	NA	USA	NorthAm	2016	NA	NA	15382	99.8708	100	100	100	100	100	yes	yes	no			no			no
KY369871	Human respirovirus 3	viral cRNA	HPIV3/Seattle/USA/SC717/2016	Homo sapiens	NA	NA	USA	NorthAm	2016	NA	NA	15381	100	100	100	100	100	100	yes	yes	no			no			no
KY369872	Human respirovirus 3	viral cRNA	HPIV3/Seattle/USA/SC9791/2016	Homo sapiens	NA	NA	USA	NorthAm	2016	NA	NA	15542	100	100	100	100	100	100	yes	yes	no			no			no
KY369876	Human respirovirus 3	viral cRNA	HPIV3/Seattle/USA/SC113/2016	Homo sapiens	NA	NA	USA	NorthAm	2016	NA	NA	15419	100	100	100	100	100	100	yes	yes	no			no			no
KY629772	Human respirovirus 3	viral cRNA	HPIV3/Seattle/USA/16J1/2016	Homo sapiens	NA	NA	USA	NorthAm	2016	NA	NA	15400	100	100	100	100	100	100	yes	yes	no			no			no
KY629774	Human respirovirus 3	viral cRNA	HPIV3/Seattle/USA/16J5/2016	Homo sapiens	NA	NA	USA	NorthAm	2016	NA	NA	15396	99.8708	100	100	100	100	100	yes	yes	no			no			no
KY674922	Human respirovirus 3	viral cRNA	HPIV3/Seattle/USA/16G3/2016	Homo sapiens	NA	NA	USA	NorthAm	2016	NA	NA	15383	100	100	100	100	100	100	yes	yes	no			no			no
KY674975	Human respirovirus 3	viral cRNA	HPIV3/Seattle/USA/16C7/2016	Homo sapiens	NA	NA	USA	NorthAm	2016	NA	NA	15384	100	100	100	100	100	100	yes	yes	no			no			no
KY674977	Human respirovirus 3	viral cRNA	HPIV3/Seattle/USA/16D1/2016	Homo sapiens	NA	NA	USA	NorthAm	2016	NA	NA	15386	99.8708	100	100	100	100	100	yes	yes	no			no			no
KY674978	Human respirovirus 3	viral cRNA	HPIV3/Seattle/USA/16D10/2016	Homo sapiens	NA	NA	USA	NorthAm	2016	NA	NA	15384	100	100	100	100	100	100	yes	yes	no			no			no
KY674979	Human respirovirus 3	viral cRNA	HPIV3/Seattle/USA/16E1/2016	Homo sapiens	NA	NA	USA	NorthAm	2016	NA	NA	15390	99.8708	100	100	100	100	100	yes	yes	no			no			no
KY674981	Human respirovirus 3	viral cRNA	HPIV3/Seattle/USA/16E8/2016	Homo sapiens	NA	NA	USA	NorthAm	2016	NA	NA	15396	99.8708	100	100	100	100	100	yes	yes	no			no			no
KY674982	Human respirovirus 3	viral cRNA	HPIV3/Seattle/USA/16F7/2016	Homo sapiens	NA	NA	USA	NorthAm	2016	NA	NA	15367	100	100	100	100	100	100	yes	yes	no			no			no
MF795094	Human respirovirus 3	viral cRNA	HPIV3/Seattle/USA/SC1201/2016	Homo sapiens	NA	NA	USA	NorthAm	2016	NA	NA	15528	100	100	100	100	100	100	yes	yes	no			no			no
MW675782	Human respirovirus 3	viral cRNA	SC9779	Homo sapiens	NA	NA	USA	NorthAm	2016	NA	NA	15381	100	100	100	100	100	100	yes	yes	no			no			no
MW675783	Human respirovirus 3	viral cRNA	SC33	Homo sapiens	NA	NA	USA	NorthAm	2016	NA	NA	15376	100	100	100	100	100	100	yes	yes	no			no			no
OP821798	Human respirovirus 3	other RNA	GE-GS/pHLC-HPIV3	Homo sapiens	NA	NA	USA	NorthAm	2016	NA	NA	19257	100	100	100	99.8148	100	100	yes	yes	no			no			no
KY779594	Human respirovirus 3	viral cRNA	HPIV3/Seattle/USA/4634/2015	Homo sapiens	NA	NA	USA	NorthAm	2015	NA	NA	15445	99.8708	100	100	100	100	100	yes	yes	no			no			no
KY779595	Human respirovirus 3	viral cRNA	HPIV3/Seattle/USA/4629/2015	Homo sapiens	NA	NA	USA	NorthAm	2015	NA	NA	15406	99.8708	100	100	100	100	100	yes	yes	no			no			no
KY779596	Human respirovirus 3	viral cRNA	HPIV3/Seattle/USA/4564-2/2015	Homo sapiens	NA	NA	USA	NorthAm	2015	NA	NA	15417	99.8708	100	100	100	100	100	yes	yes	no			no			no
KY779597	Human respirovirus 3	viral cRNA	HPIV3/Seattle/USA/4561/2015	Homo sapiens	NA	NA	USA	NorthAm	2015	NA	NA	15419	99.8708	100	100	100	100	100	yes	yes	no			no			no
KY779598	Human respirovirus 3	viral cRNA	HPIV3/Seattle/USA/4559/2015	Homo sapiens	NA	NA	USA	NorthAm	2015	NA	NA	15422	99.8708	100	100	100	100	100	yes	yes	no			no			no
KY779599	Human respirovirus 3	viral cRNA	HPIV3/Seattle/USA/4544/2015	Homo sapiens	NA	NA	USA	NorthAm	2015	NA	NA	15422	100	100	100	100	100	100	yes	yes	no			no			no
KY779600	Human respirovirus 3	viral cRNA	HPIV3/Seattle/USA/4540/2015	Homo sapiens	NA	NA	USA	NorthAm	2015	NA	NA	15421	100	100	100	100	100	100	yes	yes	no			no			no
KY779601	Human respirovirus 3	viral cRNA	HPIV3/Seattle/USA/4539/2015	Homo sapiens	NA	NA	USA	NorthAm	2015	NA	NA	15422	99.8708	100	100	100	100	100	yes	yes	no			no			no
KY779602	Human respirovirus 3	viral cRNA	HPIV3/Seattle/USA/4518/2015	Homo sapiens	NA	NA	USA	NorthAm	2015	NA	NA	15406	99.8708	100	100	100	100	100	yes	yes	no			no			no
KY779603	Human respirovirus 3	viral cRNA	HPIV3/Seattle/USA/4490/2015	Homo sapiens	NA	NA	USA	NorthAm	2015	NA	NA	15315	97.4806	100	100	100	100	100	yes	yes	no			no			no
KY779604	Human respirovirus 3	viral cRNA	HPIV3/Seattle/USA/4480/2015	Homo sapiens	NA	NA	USA	NorthAm	2015	NA	NA	15405	99.8708	100	100	100	100	100	yes	yes	no			no			no
KY779605	Human respirovirus 3	viral cRNA	HPIV3/Seattle/USA/4470/2015	Homo sapiens	NA	NA	USA	NorthAm	2015	NA	NA	15410	99.8708	100	100	100	100	100	yes	yes	no			no			no
KY779606	Human respirovirus 3	viral cRNA	HPIV3/Seattle/USA/4465/2015	Homo sapiens	NA	NA	USA	NorthAm	2015	NA	NA	15417	100	100	100	100	100	100	yes	yes	no			no			no
KY779607	Human respirovirus 3	viral cRNA	HPIV3/Seattle/USA/4464/2015	Homo sapiens	NA	NA	USA	NorthAm	2015	NA	NA	15412	99.8708	100	100	100	100	100	yes	yes	no			no			no
KY779608	Human respirovirus 3	viral cRNA	HPIV3/Seattle/USA/4407/2015	Homo sapiens	NA	NA	USA	NorthAm	2015	NA	NA	15433	99.8708	100	100	100	100	100	yes	yes	no			no			no
KY779609	Human respirovirus 3	viral cRNA	HPIV3/Seattle/USA/4403/2015	Homo sapiens	NA	NA	USA	NorthAm	2015	NA	NA	15406	99.8708	100	100	100	100	100	yes	yes	no			no			no
KY779610	Human respirovirus 3	viral cRNA	HPIV3/Seattle/USA/4379/2015	Homo sapiens	NA	NA	USA	NorthAm	2015	NA	NA	15358	99.8708	100	100	100	100	100	yes	yes	no			no			no
KY779611	Human respirovirus 3	viral cRNA	HPIV3/Seattle/USA/4363/2015	Homo sapiens	NA	NA	USA	NorthAm	2015	NA	NA	15386	99.8708	100	100	100	100	100	yes	yes	no			no			no
KY779612	Human respirovirus 3	viral cRNA	HPIV3/Seattle/USA/4362/2015	Homo sapiens	NA	NA	USA	NorthAm	2015	NA	NA	15406	99.8708	100	100	100	100	100	yes	yes	no			no			no
KY779613	Human respirovirus 3	viral cRNA	HPIV3/Seattle/USA/3399/2015	Homo sapiens	NA	NA	USA	NorthAm	2015	NA	NA	15432	100	100	100	100	100	100	yes	yes	no			no			no
KY779614	Human respirovirus 3	viral cRNA	HPIV3/Seattle/USA/3333/2015	Homo sapiens	NA	NA	USA	NorthAm	2015	NA	NA	15414	99.8708	100	100	100	100	100	yes	yes	no			no			no
KY779615	Human respirovirus 3	viral cRNA	HPIV3/Seattle/USA/2429/2015	Homo sapiens	NA	NA	USA	NorthAm	2015	NA	NA	15406	99.8708	100	100	100	100	100	yes	yes	no			no			no
KY779616	Human respirovirus 3	viral cRNA	HPIV3/Seattle/USA/1126/2015	Homo sapiens	NA	NA	USA	NorthAm	2015	NA	NA	15405	99.8708	100	100	100	100	100	yes	yes	no			no			no
KY933403	Human respirovirus 3	viral cRNA	HPIV3/Seattle/USA/4564-1/2015	Homo sapiens	NA	NA	USA	NorthAm	2015	NA	NA	15397	99.8708	100	100	100	100	100	yes	yes	no			no			no
KY933404	Human respirovirus 3	viral cRNA	HPIV3/Seattle/USA/4571/2015	Homo sapiens	NA	NA	USA	NorthAm	2015	NA	NA	15444	99.8708	100	100	100	100	100	yes	yes	no			no			no
KY933405	Human respirovirus 3	viral cRNA	HPIV3/Seattle/USA/4802/2015	Homo sapiens	NA	NA	USA	NorthAm	2015	NA	NA	15402	99.8708	100	100	100	100	100	yes	yes	no			no			no
KY933406	Human respirovirus 3	viral cRNA	HPIV3/Seattle/USA/4824/2015	Homo sapiens	NA	NA	USA	NorthAm	2015	NA	NA	15403	99.8708	100	100	100	100	100	yes	yes	no			no			no
KY933407	Human respirovirus 3	viral cRNA	HPIV3/Seattle/USA/4874/2015	Homo sapiens	NA	NA	USA	NorthAm	2015	NA	NA	15424	99.8708	100	100	100	100	100	yes	yes	no			no			no
KY933408	Human respirovirus 3	viral cRNA	HPIV3/Seattle/USA/4892/2015	Homo sapiens	NA	NA	USA	NorthAm	2015	NA	NA	15414	99.8708	100	100	100	100	100	yes	yes	no			no			no
KY933409	Human respirovirus 3	viral cRNA	HPIV3/Seattle/USA/4934/2015	Homo sapiens	NA	NA	USA	NorthAm	2015	NA	NA	15418	99.8708	100	100	100	100	100	yes	yes	no			no			no
KY933410	Human respirovirus 3	viral cRNA	HPIV3/Seattle/USA/4943-1/2015	Homo sapiens	NA	NA	USA	NorthAm	2015	NA	NA	15387	99.8708	100	100	100	100	100	yes	yes	no			no			no
KY933411	Human respirovirus 3	viral cRNA	HPIV3/Seattle/USA/4944/2015	Homo sapiens	NA	NA	USA	NorthAm	2015	NA	NA	15414	100	100	100	100	100	100	yes	yes	no			no			no
KY933412	Human respirovirus 3	viral cRNA	HPIV3/Seattle/USA/4966/2015	Homo sapiens	NA	NA	USA	NorthAm	2015	NA	NA	15387	99.8708	100	100	100	100	100	yes	yes	no			no			no
KY933413	Human respirovirus 3	viral cRNA	HPIV3/Seattle/USA/4978/2015	Homo sapiens	NA	NA	USA	NorthAm	2015	NA	NA	15385	100	100	100	100	100	100	yes	yes	no			no			no
KY933414	Human respirovirus 3	viral cRNA	HPIV3/Seattle/USA/5201/2015	Homo sapiens	NA	NA	USA	NorthAm	2015	NA	NA	15439	100	100	100	100	100	100	yes	yes	no			no			no
KY933415	Human respirovirus 3	viral cRNA	HPIV3/Seattle/USA/5255/2015	Homo sapiens	NA	NA	USA	NorthAm	2015	NA	NA	15425	100	100	100	100	100	100	yes	yes	no			no			no
KY933416	Human respirovirus 3	viral cRNA	HPIV3/Seattle/USA/5329/2015	Homo sapiens	NA	NA	USA	NorthAm	2015	NA	NA	15434	99.8708	100	100	100	100	100	yes	yes	no			no			no
KY933417	Human respirovirus 3	viral cRNA	HPIV3/Seattle/USA/5367/2015	Homo sapiens	NA	NA	USA	NorthAm	2015	NA	NA	15427	99.8708	100	100	100	100	100	yes	yes	no			no			no
KY973547	Human respirovirus 3	viral cRNA	HPIV3/Seattle/USA/4577/2015	Homo sapiens	NA	NA	USA	NorthAm	2015	NA	NA	15371	99.8708	100	100	100	100	94.7777	yes	yes	no			no			no
KY973548	Human respirovirus 3	viral cRNA	HPIV3/Seattle/USA/4609/2015	Homo sapiens	NA	NA	USA	NorthAm	2015	NA	NA	15347	99.8708	100	100	100	100	100	yes	yes	no			no			no
KY973549	Human respirovirus 3	viral cRNA	HPIV3/Seattle/USA/4657/2015	Homo sapiens	NA	NA	USA	NorthAm	2015	NA	NA	15423	99.8708	100	100	100	100	100	yes	yes	no			no			no
KY973550	Human respirovirus 3	viral cRNA	HPIV3/Seattle/USA/4679/2015	Homo sapiens	NA	NA	USA	NorthAm	2015	NA	NA	15415	99.8708	100	100	100	100	100	yes	yes	no			no			no
KY973551	Human respirovirus 3	viral cRNA	HPIV3/Seattle/USA/4818/2015	Homo sapiens	NA	NA	USA	NorthAm	2015	NA	NA	15391	99.8708	100	100	100	100	100	yes	yes	no			no			no
KY973552	Human respirovirus 3	viral cRNA	HPIV3/Seattle/USA/4897/2015	Homo sapiens	NA	NA	USA	NorthAm	2015	NA	NA	15410	99.8708	100	100	100	100	100	yes	yes	no			no			no
KY973553	Human respirovirus 3	viral cRNA	HPIV3/Seattle/USA/4943-2/2015	Homo sapiens	NA	NA	USA	NorthAm	2015	NA	NA	15407	99.8708	100	100	100	100	100	yes	yes	no			no			no
KY973554	Human respirovirus 3	viral cRNA	HPIV3/Seattle/USA/4975/2015	Homo sapiens	NA	NA	USA	NorthAm	2015	NA	NA	15351	99.8708	100	100	100	100	100	yes	yes	no			no			no
KY973555	Human respirovirus 3	viral cRNA	HPIV3/Seattle/USA/5015/2015	Homo sapiens	NA	NA	USA	NorthAm	2015	NA	NA	15407	99.8708	100	100	100	100	100	yes	yes	no			no			no
KY973556	Human respirovirus 3	viral cRNA	HPIV3/Seattle/USA/5426/2015	Homo sapiens	NA	NA	USA	NorthAm	2015	NA	NA	15386	99.8708	100	100	100	100	100	yes	yes	no			no			no
KY973557	Human respirovirus 3	viral cRNA	HPIV3/Seattle/USA/5430/2015	Homo sapiens	NA	NA	USA	NorthAm	2015	NA	NA	15391	99.8708	100	100	100	100	100	yes	yes	no			no			no
KY973558	Human respirovirus 3	viral cRNA	HPIV3/Seattle/USA/5477/2015	Homo sapiens	NA	NA	USA	NorthAm	2015	NA	NA	15386	99.8708	100	100	100	100	100	yes	yes	no			no			no
KY973559	Human respirovirus 3	viral cRNA	HPIV3/Seattle/USA/5515/2015	Homo sapiens	NA	NA	USA	NorthAm	2015	NA	NA	15372	99.8708	100	100	100	100	100	yes	yes	no			no			no
KY973560	Human respirovirus 3	viral cRNA	HPIV3/Seattle/USA/5567/2015	Homo sapiens	NA	NA	USA	NorthAm	2015	NA	NA	15385	100	100	100	100	100	100	yes	yes	no			no			no
KY973561	Human respirovirus 3	viral cRNA	HPIV3/Seattle/USA/5761/2015	Homo sapiens	NA	NA	USA	NorthAm	2015	NA	NA	15386	99.8708	100	100	100	100	100	yes	yes	no			no			no
KY973562	Human respirovirus 3	viral cRNA	HPIV3/Seattle/USA/5787/2015	Homo sapiens	NA	NA	USA	NorthAm	2015	NA	NA	15359	99.8708	100	100	100	100	100	yes	yes	no			no			no
KY973563	Human respirovirus 3	viral cRNA	HPIV3/Seattle/USA/5859/2015	Homo sapiens	NA	NA	USA	NorthAm	2015	NA	NA	15375	99.8708	100	100	100	100	100	yes	yes	no			no			no
KY973564	Human respirovirus 3	viral cRNA	HPIV3/Seattle/USA/6007/2015	Homo sapiens	NA	NA	USA	NorthAm	2015	NA	NA	15370	99.8708	100	100	100	100	100	yes	yes	no			no			no
KY973565	Human respirovirus 3	viral cRNA	HPIV3/Seattle/USA/6050/2015	Homo sapiens	NA	NA	USA	NorthAm	2015	NA	NA	15396	99.8708	100	100	100	100	100	yes	yes	no			no			no
KY973566	Human respirovirus 3	viral cRNA	HPIV3/Seattle/USA/6069/2015	Homo sapiens	NA	NA	USA	NorthAm	2015	NA	NA	15385	99.8708	100	100	100	100	100	yes	yes	no			no			no
KY973567	Human respirovirus 3	viral cRNA	HPIV3/Seattle/USA/6081/2015	Homo sapiens	NA	NA	USA	NorthAm	2015	NA	NA	15385	99.8708	100	100	100	100	100	yes	yes	no			no			no
MF118140	Human respirovirus 3	viral cRNA	HPIV3/Seattle/USA/5840/2015	Homo sapiens	NA	NA	USA	NorthAm	2015	NA	NA	15444	99.8708	100	100	100	100	100	yes	yes	no			no			no
MF118145	Human respirovirus 3	viral cRNA	HPIV3/Seattle/USA/5913/2015	Homo sapiens	NA	NA	USA	NorthAm	2015	NA	NA	15239	93.863	100	100	100	100	100	yes	yes	no			no			no
MF118146	Human respirovirus 3	viral cRNA	HPIV3/Seattle/USA/4630/2015	Homo sapiens	NA	NA	USA	NorthAm	2015	NA	NA	15305	98.062	100	100	91.7284	100	100	yes	yes	no			no			no
MF166750	Human respirovirus 3	viral cRNA	HPIV3/Seattle/USA/5708/2015	Homo sapiens	NA	NA	USA	NorthAm	2015	NA	NA	15377	100	100	100	100	100	100	yes	yes	no			no			no
MF795097	Human respirovirus 3	viral cRNA	HPIV3/Seattle/USA/SC2288/2015	Homo sapiens	NA	NA	USA	NorthAm	2015	NA	NA	15488	100	100	100	100	100	100	yes	yes	no			no			no
MW575653	Human respirovirus 3	viral cRNA	NA	Homo sapiens	nasopharyngeal swab	BCH4100A/2014	China	Asia	2014	NA	NA	15264	100	100	100	100	100	100	yes	yes	no			no			no
MW575654	Human respirovirus 3	viral cRNA	NA	Homo sapiens	nasopharyngeal swab	BCH4102A/2014	China	Asia	2014	NA	NA	15285	99.8708	100	100	100	100	100	yes	yes	no			no			no
MW575655	Human respirovirus 3	viral cRNA	NA	Homo sapiens	nasopharyngeal swab	BCH4210A/2014	China	Asia	2014	NA	NA	15251	100	100	100	100	100	100	yes	yes	no			no			no
MW575657	Human respirovirus 3	viral cRNA	NA	Homo sapiens	pharyngeal swab	PUMCH13988/2014	China	Asia	2014	NA	NA	15256	100	100	100	100	100	100	yes	yes	no			no			no
MW575658	Human respirovirus 3	viral cRNA	NA	Homo sapiens	pharyngeal swab	PUMCH14028/2014	China	Asia	2014	NA	NA	15327	100	100	100	100	100	100	yes	yes	no			no			no
MW575660	Human respirovirus 3	viral cRNA	NA	Homo sapiens	nasopharyngeal swab	BCH4138A/2014	China	Asia	2014	NA	NA	15207	99.8708	100	100	100	100	99.4245	yes	yes	no			no			no
MH685716	Human respirovirus 3	viral cRNA	NA	Homo sapiens	nasopharynx	E0-059	Uganda	Africa	2013	NA	NA	15311	95.801	100	100	100	100	100	yes	yes	no			no			no
KY674963	Human respirovirus 3	viral cRNA	HPIV3/Seattle/USA/12M7/2012	Homo sapiens	NA	NA	USA	NorthAm	2012	NA	NA	15384	100	100	100	100	100	100	yes	yes	no			no			no
KY674964	Human respirovirus 3	viral cRNA	HPIV3/Seattle/USA/12N3/2012	Homo sapiens	NA	NA	USA	NorthAm	2012	NA	NA	15383	99.8708	100	100	100	100	100	yes	yes	no			no			no
MW575656	Human respirovirus 3	viral cRNA	NA	Homo sapiens	pharyngeal swab	PUMCH12693/2012	China	Asia	2012	NA	NA	15315	100	100	100	100	100	100	yes	yes	no			no			no
MW575659	Human respirovirus 3	viral cRNA	NA	Homo sapiens	nasopharyngeal swab	BCH3297A/2012	China	Asia	2012	NA	NA	15280	100	100	100	100	100	100	yes	yes	no			no			no
MW575661	Human respirovirus 3	viral cRNA	NA	Homo sapiens	nasopharyngeal swab	BCH3242A/2012	China	Asia	2012	NA	NA	15193	100	100	100	100	100	99.336	yes	yes	no			no			no
MF973163	Human respirovirus 3	viral cRNA	HPIV3/Seattle/USA/7N2/2011	Homo sapiens	NA	NA	USA	NorthAm	2011	NA	NA	15344	99.8708	100	100	100	100	100	yes	yes	no			no			no
MF973170	Human respirovirus 3	viral cRNA	HPIV3/Seattle/USA/7J10/2011	Homo sapiens	NA	NA	USA	NorthAm	2011	NA	NA	15407	99.8708	100	100	100	100	100	yes	yes	no			no			no
MF973171	Human respirovirus 3	viral cRNA	HPIV3/Seattle/USA/7I2/2011	Homo sapiens	NA	NA	USA	NorthAm	2011	NA	NA	15407	99.8708	100	100	100	100	100	yes	yes	no			no			no
MF973172	Human respirovirus 3	viral cRNA	HPIV3/Seattle/USA/7J3/2011	Homo sapiens	NA	NA	USA	NorthAm	2011	NA	NA	15342	100	100	100	100	100	100	yes	yes	no			no			no
MF973173	Human respirovirus 3	viral cRNA	HPIV3/Seattle/USA/7M9/2011	Homo sapiens	NA	NA	USA	NorthAm	2011	NA	NA	15406	99.8708	100	100	100	100	100	yes	yes	no			no			no
MF973174	Human respirovirus 3	viral cRNA	HPIV3/Seattle/USA/7J7/2011	Homo sapiens	NA	NA	USA	NorthAm	2011	NA	NA	15382	100	100	100	100	100	100	yes	yes	no			no			no
MF973175	Human respirovirus 3	viral cRNA	HPIV3/Seattle/USA/7K7/2011	Homo sapiens	NA	NA	USA	NorthAm	2011	NA	NA	15367	99.8708	100	100	100	100	100	yes	yes	no			no			no
MF973176	Human respirovirus 3	viral cRNA	HPIV3/Seattle/USA/7K8/2011	Homo sapiens	NA	NA	USA	NorthAm	2011	NA	NA	15404	99.8708	100	100	100	100	100	yes	yes	no			no			no
MF973177	Human respirovirus 3	viral cRNA	HPIV3/Seattle/USA/7N10/2011	Homo sapiens	NA	NA	USA	NorthAm	2011	NA	NA	15384	99.8708	100	100	100	100	100	yes	yes	no			no			no
MF973178	Human respirovirus 3	viral cRNA	HPIV3/Seattle/USA/7O4/2011	Homo sapiens	NA	NA	USA	NorthAm	2011	NA	NA	15407	100	100	100	100	100	100	yes	yes	no			no			no
MF973179	Human respirovirus 3	viral cRNA	HPIV3/Seattle/USA/7P5/2011	Homo sapiens	NA	NA	USA	NorthAm	2011	NA	NA	15392	99.8708	100	100	100	100	100	yes	yes	no			no			no
MF973180	Human respirovirus 3	viral cRNA	HPIV3/Seattle/USA/7Q5/2011	Homo sapiens	NA	NA	USA	NorthAm	2011	NA	NA	15395	99.8708	100	100	100	100	100	yes	yes	no			no			no
MF973181	Human respirovirus 3	viral cRNA	HPIV3/Seattle/USA/7Q7/2011	Homo sapiens	NA	NA	USA	NorthAm	2011	NA	NA	15381	100	100	100	100	100	100	yes	yes	no			no			no
MF973182	Human respirovirus 3	viral cRNA	HPIV3/Seattle/USA/7R10/2011	Homo sapiens	NA	NA	USA	NorthAm	2011	NA	NA	15407	99.8708	100	100	100	100	100	yes	yes	no			no			no
MF973183	Human respirovirus 3	viral cRNA	HPIV3/Seattle/USA/7R4/2011	Homo sapiens	NA	NA	USA	NorthAm	2011	NA	NA	15398	99.8708	100	100	100	99.8837	100	yes	yes	no			no			no
MF973184	Human respirovirus 3	viral cRNA	HPIV3/Seattle/USA/7S10/2011	Homo sapiens	NA	NA	USA	NorthAm	2011	NA	NA	15380	99.8708	100	100	100	100	100	yes	yes	no			no			no
MF973185	Human respirovirus 3	viral cRNA	HPIV3/Seattle/USA/7S3/2011	Homo sapiens	NA	NA	USA	NorthAm	2011	NA	NA	15399	99.8708	100	100	100	100	100	yes	yes	no			no			no
MF973186	Human respirovirus 3	viral cRNA	HPIV3/Seattle/USA/7S5/2011	Homo sapiens	NA	NA	USA	NorthAm	2011	NA	NA	15333	99.8708	100	100	100	100	100	yes	yes	no			no			no
MF973187	Human respirovirus 3	viral cRNA	HPIV3/Seattle/USA/7S7/2011	Homo sapiens	NA	NA	USA	NorthAm	2011	NA	NA	15340	100	100	100	100	100	100	yes	yes	no			no			no
MF973188	Human respirovirus 3	viral cRNA	HPIV3/Seattle/USA/7S9/2011	Homo sapiens	NA	NA	USA	NorthAm	2011	NA	NA	15351	100	100	100	100	100	100	yes	yes	no			no			no
MF973189	Human respirovirus 3	viral cRNA	HPIV3/Seattle/USA/7T10/2011	Homo sapiens	NA	NA	USA	NorthAm	2011	NA	NA	15298	99.8708	100	100	100	100	100	yes	yes	no			no			no
MF973190	Human respirovirus 3	viral cRNA	HPIV3/Seattle/USA/7T3/2011	Homo sapiens	NA	NA	USA	NorthAm	2011	NA	NA	15394	99.8708	100	100	100	100	100	yes	yes	no			no			no
MF973191	Human respirovirus 3	viral cRNA	HPIV3/Seattle/USA/7T7/2011	Homo sapiens	NA	NA	USA	NorthAm	2011	NA	NA	15409	99.8708	100	100	100	100	100	yes	yes	no			no			no
MF973192	Human respirovirus 3	viral cRNA	HPIV3/Seattle/USA/7T8/2011	Homo sapiens	NA	NA	USA	NorthAm	2011	NA	NA	15332	99.8708	100	100	100	100	100	yes	yes	no			no			no
KY973568	Human respirovirus 3	viral cRNA	HPIV3/Seattle/USA/10E1/2010	Homo sapiens	NA	NA	USA	NorthAm	2010	NA	NA	15395	100	100	100	100	100	100	yes	yes	no			no			no
KY973572	Human respirovirus 3	viral cRNA	HPIV3/Seattle/USA/10S2/2010	Homo sapiens	NA	NA	USA	NorthAm	2010	NA	NA	15386	99.7416	100	100	100	100	100	yes	yes	no			no			no
KY973573	Human respirovirus 3	viral cRNA	HPIV3/Seattle/USA/6Q8/2010	Homo sapiens	NA	NA	USA	NorthAm	2010	NA	NA	15372	99.8708	100	100	100	100	100	yes	yes	no			no			no
KY973574	Human respirovirus 3	viral cRNA	HPIV3/Seattle/USA/10Q7/2010	Homo sapiens	NA	NA	USA	NorthAm	2010	NA	NA	15367	99.8708	100	100	100	100	100	yes	yes	no			no			no
KY973575	Human respirovirus 3	viral cRNA	HPIV3/Seattle/USA/6P9/2010	Homo sapiens	NA	NA	USA	NorthAm	2010	NA	NA	15385	100	100	100	100	100	100	yes	yes	no			no			no
KY973576	Human respirovirus 3	viral cRNA	HPIV3/Seattle/USA/6P1/2010	Homo sapiens	NA	NA	USA	NorthAm	2010	NA	NA	15369	99.8708	100	100	100	100	100	yes	yes	no			no			no
KY973577	Human respirovirus 3	viral cRNA	HPIV3/Seattle/USA/6N7/2010	Homo sapiens	NA	NA	USA	NorthAm	2010	NA	NA	15385	100	100	100	100	100	100	yes	yes	no			no			no
KY973578	Human respirovirus 3	viral cRNA	HPIV3/Seattle/USA/10N6/2010	Homo sapiens	NA	NA	USA	NorthAm	2010	NA	NA	15374	100	100	100	100	100	100	yes	yes	no			no			no
KY973579	Human respirovirus 3	viral cRNA	HPIV3/Seattle/USA/6M9/2010	Homo sapiens	NA	NA	USA	NorthAm	2010	NA	NA	15340	99.8708	100	100	100	100	100	yes	yes	no			no			no
KY973580	Human respirovirus 3	viral cRNA	HPIV3/Seattle/USA/10L8/2010	Homo sapiens	NA	NA	USA	NorthAm	2010	NA	NA	15372	100	100	100	100	100	100	yes	yes	no			no			no
KY973581	Human respirovirus 3	viral cRNA	HPIV3/Seattle/USA/6L6/2010	Homo sapiens	NA	NA	USA	NorthAm	2010	NA	NA	15385	100	100	100	100	100	100	yes	yes	no			no			no
KY973582	Human respirovirus 3	viral cRNA	HPIV3/Seattle/USA/6L5/2010	Homo sapiens	NA	NA	USA	NorthAm	2010	NA	NA	15403	100	100	100	100	100	100	yes	yes	no			no			no
KY973583	Human respirovirus 3	viral cRNA	HPIV3/Seattle/USA/6L2/2010	Homo sapiens	NA	NA	USA	NorthAm	2010	NA	NA	15387	99.8708	100	100	100	100	100	yes	yes	no			no			no
KY973584	Human respirovirus 3	viral cRNA	HPIV3/Seattle/USA/10J10/2010	Homo sapiens	NA	NA	USA	NorthAm	2010	NA	NA	15391	100	100	100	100	100	100	yes	yes	no			no			no
KY973585	Human respirovirus 3	viral cRNA	HPIV3/Seattle/USA/10J5/2010	Homo sapiens	NA	NA	USA	NorthAm	2010	NA	NA	15381	99.8708	100	100	100	100	100	yes	yes	no			no			no
KY973586	Human respirovirus 3	viral cRNA	HPIV3/Seattle/USA/10J4/2010	Homo sapiens	NA	NA	USA	NorthAm	2010	NA	NA	15359	99.8708	100	100	100	100	100	yes	yes	no			no			no
KY973587	Human respirovirus 3	viral cRNA	HPIV3/Seattle/USA/10J3/2010	Homo sapiens	NA	NA	USA	NorthAm	2010	NA	NA	15352	99.8708	100	100	100	100	100	yes	yes	no			no			no
KY973588	Human respirovirus 3	viral cRNA	HPIV3/Seattle/USA/10I8/2010	Homo sapiens	NA	NA	USA	NorthAm	2010	NA	NA	15375	99.8708	100	100	100	100	100	yes	yes	no			no			no
KY973589	Human respirovirus 3	viral cRNA	HPIV3/Seattle/USA/10I6/2010	Homo sapiens	NA	NA	USA	NorthAm	2010	NA	NA	15386	99.8708	100	100	100	100	100	yes	yes	no			no			no
KY973590	Human respirovirus 3	viral cRNA	HPIV3/Seattle/USA/10I5/2010	Homo sapiens	NA	NA	USA	NorthAm	2010	NA	NA	15387	99.8708	100	100	100	100	100	yes	yes	no			no			no
KY973591	Human respirovirus 3	viral cRNA	HPIV3/Seattle/USA/10I4/2010	Homo sapiens	NA	NA	USA	NorthAm	2010	NA	NA	15386	100	100	100	100	100	100	yes	yes	no			no			no
KY973592	Human respirovirus 3	viral cRNA	HPIV3/Seattle/USA/10H8/2010	Homo sapiens	NA	NA	USA	NorthAm	2010	NA	NA	15398	99.8708	100	100	100	100	100	yes	yes	no			no			no
KY973593	Human respirovirus 3	viral cRNA	HPIV3/Seattle/USA/10G10/2010	Homo sapiens	NA	NA	USA	NorthAm	2010	NA	NA	15387	99.8708	100	100	100	100	100	yes	yes	no			no			no
KY973594	Human respirovirus 3	viral cRNA	HPIV3/Seattle/USA/10F5/2010	Homo sapiens	NA	NA	USA	NorthAm	2010	NA	NA	15403	100	100	100	100	100	100	yes	yes	no			no			no
KY973595	Human respirovirus 3	viral cRNA	HPIV3/Seattle/USA/6F1/2010	Homo sapiens	NA	NA	USA	NorthAm	2010	NA	NA	15387	99.7416	100	100	100	100	100	yes	yes	no			no			no
KY973596	Human respirovirus 3	viral cRNA	HPIV3/Seattle/USA/10E9/2010	Homo sapiens	NA	NA	USA	NorthAm	2010	NA	NA	15387	99.8708	100	100	100	100	100	yes	yes	no			no			no
KY973597	Human respirovirus 3	viral cRNA	HPIV3/Seattle/USA/10E6/2010	Homo sapiens	NA	NA	USA	NorthAm	2010	NA	NA	15361	99.7416	100	100	100	100	100	yes	yes	no			no			no
KY973598	Human respirovirus 3	viral cRNA	HPIV3/Seattle/USA/10E5/2010	Homo sapiens	NA	NA	USA	NorthAm	2010	NA	NA	15442	99.8708	100	100	100	100	100	yes	yes	no			no			no
KY973599	Human respirovirus 3	viral cRNA	HPIV3/Seattle/USA/10E4/2010	Homo sapiens	NA	NA	USA	NorthAm	2010	NA	NA	15386	100	100	100	100	100	100	yes	yes	no			no			no
KY973600	Human respirovirus 3	viral cRNA	HPIV3/Seattle/USA/10E2/2010	Homo sapiens	NA	NA	USA	NorthAm	2010	NA	NA	15384	100	100	100	100	100	100	yes	yes	no			no			no
KY986641	Human respirovirus 3	viral cRNA	HPIV3/Seattle/USA/10J1/2010	Homo sapiens	NA	NA	USA	NorthAm	2010	NA	NA	15372	99.8708	100	100	100	100	100	yes	yes	no			no			no
KY986642	Human respirovirus 3	viral cRNA	HPIV3/Seattle/USA/10K3/2010	Homo sapiens	NA	NA	USA	NorthAm	2010	NA	NA	15386	99.8708	100	100	100	100	100	yes	yes	no			no			no
KY986643	Human respirovirus 3	viral cRNA	HPIV3/Seattle/USA/6L3/2010	Homo sapiens	NA	NA	USA	NorthAm	2010	NA	NA	15386	99.8708	100	100	100	100	100	yes	yes	no			no			no
MF973168	Human respirovirus 3	viral cRNA	HPIV3/Seattle/USA/7A9/2010	Homo sapiens	NA	NA	USA	NorthAm	2010	NA	NA	15329	100	100	100	100	100	100	yes	yes	no			no			no
MF973169	Human respirovirus 3	viral cRNA	HPIV3/Seattle/USA/7E1/2010	Homo sapiens	NA	NA	USA	NorthAm	2010	NA	NA	15397	99.8708	100	100	100	100	100	yes	yes	no			no			no
MK167032	Human respirovirus 3	viral cRNA	HPIV3/Seattle/USA/7A5/2010	Homo sapiens	NA	NA	USA	NorthAm	2010	NA	NA	15462	100	100	100	100	100	100	yes	yes	no			no			no
MK167037	Human respirovirus 3	viral cRNA	HPIV3/Seattle/USA/10I9/2010	Homo sapiens	NA	NA	USA	NorthAm	2010	NA	NA	15387	99.8708	100	100	100	100	100	yes	yes	no			no			no
KF530229	Human respirovirus 3	viral cRNA	HPIV3/USA/629-10/2009	Homo sapiens	NA	NA	USA	NorthAm	2009	NA	NA	15405	100	100	100	100	100	100	yes	yes	no			no			no
KF530241	Human respirovirus 3	viral cRNA	HPIV3/USA/629-D1/2009	Homo sapiens	NA	NA	USA	NorthAm	2009	NA	NA	15405	100	100	100	100	100	100	yes	yes	no			no			no
KF687317	Human respirovirus 3	viral cRNA	HPIV3/USA/629-10/2009	Homo sapiens	NA	NA	USA	NorthAm	2009	NA	NA	15349	100	100	100	100	100	100	yes	yes	no			no			no
KF687346	Human respirovirus 3	viral cRNA	HPIV3/ZAF/6538/2009	Homo sapiens	NA	NA	South Africa	Africa	2009	NA	NA	15323	100	100	100	100	100	100	yes	yes	no			no			no
KY674923	Human respirovirus 3	viral cRNA	HPIV3/Seattle/USA/9T9/2009	Homo sapiens	NA	NA	USA	NorthAm	2009	NA	NA	15324	99.677	100	100	100	100	100	yes	yes	no			no			no
KY674924	Human respirovirus 3	viral cRNA	HPIV3/Seattle/USA/9T7/2009	Homo sapiens	NA	NA	USA	NorthAm	2009	NA	NA	15357	99.8708	100	100	100	100	100	yes	yes	no			no			no
KY674925	Human respirovirus 3	viral cRNA	HPIV3/Seattle/USA/9T3/2009	Homo sapiens	NA	NA	USA	NorthAm	2009	NA	NA	15384	99.8708	100	100	100	99.7673	100	yes	yes	no			no			no
KY674926	Human respirovirus 3	viral cRNA	HPIV3/Seattle/USA/9T2/2009	Homo sapiens	NA	NA	USA	NorthAm	2009	NA	NA	15381	100	100	100	100	100	100	yes	yes	no			no			no
KY674927	Human respirovirus 3	viral cRNA	HPIV3/Seattle/USA/9T8/2009	Homo sapiens	NA	NA	USA	NorthAm	2009	NA	NA	15369	100	100	100	100	100	100	yes	yes	no			no			no
KY674928	Human respirovirus 3	viral cRNA	HPIV3/Seattle/USA/9S5/2009	Homo sapiens	NA	NA	USA	NorthAm	2009	NA	NA	15335	99.8708	100	100	100	100	100	yes	yes	no			no			no
KY674929	Human respirovirus 3	viral cRNA	HPIV3/Seattle/USA/9R4/2009	Homo sapiens	NA	NA	USA	NorthAm	2009	NA	NA	15384	99.8708	100	100	100	100	100	yes	yes	no			no			no
KY674930	Human respirovirus 3	viral cRNA	HPIV3/Seattle/USA/9R3/2009	Homo sapiens	NA	NA	USA	NorthAm	2009	NA	NA	15386	99.7416	100	100	100	100	100	yes	yes	no			no			no
KY674931	Human respirovirus 3	viral cRNA	HPIV3/Seattle/USA/9Q10/2009	Homo sapiens	NA	NA	USA	NorthAm	2009	NA	NA	15384	100	100	100	100	100	100	yes	yes	no			no			no
KY674932	Human respirovirus 3	viral cRNA	HPIV3/Seattle/USA/9Q6/2009	Homo sapiens	NA	NA	USA	NorthAm	2009	NA	NA	15386	100	100	100	100	100	100	yes	yes	no			no			no
KY674933	Human respirovirus 3	viral cRNA	HPIV3/Seattle/USA/9Q4/2009	Homo sapiens	NA	NA	USA	NorthAm	2009	NA	NA	15409	100	100	100	100	100	100	yes	yes	no			no			no
KY674934	Human respirovirus 3	viral cRNA	HPIV3/Seattle/USA/9Q3/2009	Homo sapiens	NA	NA	USA	NorthAm	2009	NA	NA	15384	100	100	100	100	100	100	yes	yes	no			no			no
KY674935	Human respirovirus 3	viral cRNA	HPIV3/Seattle/USA/9Q2/2009	Homo sapiens	NA	NA	USA	NorthAm	2009	NA	NA	15384	99.8708	100	100	100	100	100	yes	yes	no			no			no
KY674936	Human respirovirus 3	viral cRNA	HPIV3/Seattle/USA/9Q1/2009	Homo sapiens	NA	NA	USA	NorthAm	2009	NA	NA	15382	99.8708	100	100	100	100	100	yes	yes	no			no			no
KY674937	Human respirovirus 3	viral cRNA	HPIV3/Seattle/USA/9P8/2009	Homo sapiens	NA	NA	USA	NorthAm	2009	NA	NA	15383	99.7416	100	100	100	100	100	yes	yes	no			no			no
KY674938	Human respirovirus 3	viral cRNA	HPIV3/Seattle/USA/9P6/2009	Homo sapiens	NA	NA	USA	NorthAm	2009	NA	NA	15384	100	100	100	100	100	100	yes	yes	no			no			no
KY674939	Human respirovirus 3	viral cRNA	HPIV3/Seattle/USA/9P5/2009	Homo sapiens	NA	NA	USA	NorthAm	2009	NA	NA	15382	99.8708	100	99.8117	100	100	100	yes	yes	no			no			no
KY684744	Human respirovirus 3	viral cRNA	HPIV3/Seattle/USA/9E7/2009	Homo sapiens	NA	NA	USA	NorthAm	2009	NA	NA	15384	99.8708	100	100	100	100	100	yes	yes	no			no			no
KY684745	Human respirovirus 3	viral cRNA	HPIV3/Seattle/USA/9C2/2009	Homo sapiens	NA	NA	USA	NorthAm	2009	NA	NA	15388	99.8708	100	100	100	100	100	yes	yes	no			no			no
KY684746	Human respirovirus 3	viral cRNA	HPIV3/Seattle/USA/9D2/2009	Homo sapiens	NA	NA	USA	NorthAm	2009	NA	NA	15385	99.8708	100	99.8117	100	100	100	yes	yes	no			no			no
KY684747	Human respirovirus 3	viral cRNA	HPIV3/Seattle/USA/9F7/2009	Homo sapiens	NA	NA	USA	NorthAm	2009	NA	NA	15365	99.8708	100	100	100	100	100	yes	yes	no			no			no
KY684748	Human respirovirus 3	viral cRNA	HPIV3/Seattle/USA/9F8/2009	Homo sapiens	NA	NA	USA	NorthAm	2009	NA	NA	15382	100	100	100	100	100	100	yes	yes	no			no			no
KY684749	Human respirovirus 3	viral cRNA	HPIV3/Seattle/USA/9G3/2009	Homo sapiens	NA	NA	USA	NorthAm	2009	NA	NA	15384	100	100	100	100	100	100	yes	yes	no			no			no
KY684750	Human respirovirus 3	viral cRNA	HPIV3/Seattle/USA/9I8/2009	Homo sapiens	NA	NA	USA	NorthAm	2009	NA	NA	15398	99.8708	100	100	100	100	100	yes	yes	no			no			no
KY684751	Human respirovirus 3	viral cRNA	HPIV3/Seattle/USA/9I9/2009	Homo sapiens	NA	NA	USA	NorthAm	2009	NA	NA	15384	100	100	100	100	100	100	yes	yes	no			no			no
KY684752	Human respirovirus 3	viral cRNA	HPIV3/Seattle/USA/9K9/2009	Homo sapiens	NA	NA	USA	NorthAm	2009	NA	NA	15396	100	100	100	100	100	100	yes	yes	no			no			no
KY684753	Human respirovirus 3	viral cRNA	HPIV3/Seattle/USA/9L10/2009	Homo sapiens	NA	NA	USA	NorthAm	2009	NA	NA	15393	99.7416	100	100	100	100	100	yes	yes	no			no			no
KY684754	Human respirovirus 3	viral cRNA	HPIV3/Seattle/USA/9M6/2009	Homo sapiens	NA	NA	USA	NorthAm	2009	NA	NA	15384	100	100	100	100	100	100	yes	yes	no			no			no
KY684761	Human respirovirus 3	viral cRNA	HPIV3/Seattle/USA/9M7/2009	Homo sapiens	NA	NA	USA	NorthAm	2009	NA	NA	15384	99.8708	100	100	100	100	100	yes	yes	no			no			no
MF554716	Human respirovirus 3	viral cRNA	HPIV3/Seattle/USA/2D5/2009	Homo sapiens	NA	NA	USA	NorthAm	2009	NA	NA	15378	99.8708	100	100	100	99.7673	100	yes	yes	no			no			no
MF554717	Human respirovirus 3	viral cRNA	HPIV3/Seattle/USA/2A8/2009	Homo sapiens	NA	NA	USA	NorthAm	2009	NA	NA	15384	99.8708	100	100	100	99.7673	100	yes	yes	no			no			no
MF554718	Human respirovirus 3	viral cRNA	HPIV3/Seattle/USA/2T2/2009	Homo sapiens	NA	NA	USA	NorthAm	2009	NA	NA	15383	99.8708	100	99.8117	100	100	100	yes	yes	no			no			no
MF554719	Human respirovirus 3	viral cRNA	HPIV3/Seattle/USA/2T1/2009	Homo sapiens	NA	NA	USA	NorthAm	2009	NA	NA	15399	100	100	100	100	100	100	yes	yes	no			no			no
MF554720	Human respirovirus 3	viral cRNA	HPIV3/Seattle/USA/2P2/2009	Homo sapiens	NA	NA	USA	NorthAm	2009	NA	NA	15408	100	100	100	100	100	100	yes	yes	no			no			no
MF554721	Human respirovirus 3	viral cRNA	HPIV3/Seattle/USA/2P1/2009	Homo sapiens	NA	NA	USA	NorthAm	2009	NA	NA	15387	100	100	100	100	100	100	yes	yes	no			no			no
MF554722	Human respirovirus 3	viral cRNA	HPIV3/Seattle/USA/2O10/2009	Homo sapiens	NA	NA	USA	NorthAm	2009	NA	NA	15390	99.8708	100	100	100	100	100	yes	yes	no			no			no
MF554723	Human respirovirus 3	viral cRNA	HPIV3/Seattle/USA/2O8/2009	Homo sapiens	NA	NA	USA	NorthAm	2009	NA	NA	15434	99.8708	100	99.8117	100	100	100	yes	yes	no			no			no
MF554724	Human respirovirus 3	viral cRNA	HPIV3/Seattle/USA/2O7/2009	Homo sapiens	NA	NA	USA	NorthAm	2009	NA	NA	15388	100	100	100	100	100	100	yes	yes	no			no			no
MF554725	Human respirovirus 3	viral cRNA	HPIV3/Seattle/USA/2F10/2009	Homo sapiens	NA	NA	USA	NorthAm	2009	NA	NA	15424	99.8708	100	100	100	100	100	yes	yes	no			no			no
MF554726	Human respirovirus 3	viral cRNA	HPIV3/Seattle/USA/2F9/2009	Homo sapiens	NA	NA	USA	NorthAm	2009	NA	NA	15423	100	100	100	100	100	100	yes	yes	no			no			no
MF554727	Human respirovirus 3	viral cRNA	HPIV3/Seattle/USA/2F8/2009	Homo sapiens	NA	NA	USA	NorthAm	2009	NA	NA	15393	100	100	100	100	100	100	yes	yes	no			no			no
MF554728	Human respirovirus 3	viral cRNA	HPIV3/Seattle/USA/2F6/2009	Homo sapiens	NA	NA	USA	NorthAm	2009	NA	NA	15423	100	100	100	100	100	100	yes	yes	no			no			no
MF554729	Human respirovirus 3	viral cRNA	HPIV3/Seattle/USA/2D3/2009	Homo sapiens	NA	NA	USA	NorthAm	2009	NA	NA	15379	99.8708	100	99.8117	100	100	100	yes	yes	no			no			no
MF554730	Human respirovirus 3	viral cRNA	HPIV3/Seattle/USA/2C8/2009	Homo sapiens	NA	NA	USA	NorthAm	2009	NA	NA	15402	100	100	100	100	100	100	yes	yes	no			no			no
MF554731	Human respirovirus 3	viral cRNA	HPIV3/Seattle/USA/2C5/2009	Homo sapiens	NA	NA	USA	NorthAm	2009	NA	NA	15399	100	100	100	100	100	100	yes	yes	no			no			no
MF554732	Human respirovirus 3	viral cRNA	HPIV3/Seattle/USA/2B7/2009	Homo sapiens	NA	NA	USA	NorthAm	2009	NA	NA	15414	99.7416	100	100	100	100	100	yes	yes	no			no			no
MF554733	Human respirovirus 3	viral cRNA	HPIV3/Seattle/USA/2B6/2009	Homo sapiens	NA	NA	USA	NorthAm	2009	NA	NA	15432	100	100	100	100	100	100	yes	yes	no			no			no
MF554734	Human respirovirus 3	viral cRNA	HPIV3/Seattle/USA/2B5/2009	Homo sapiens	NA	NA	USA	NorthAm	2009	NA	NA	15447	100	100	100	100	100	100	yes	yes	no			no			no
MF554735	Human respirovirus 3	viral cRNA	HPIV3/Seattle/USA/2B1/2009	Homo sapiens	NA	NA	USA	NorthAm	2009	NA	NA	15390	100	100	100	100	100	100	yes	yes	no			no			no
MF554736	Human respirovirus 3	viral cRNA	HPIV3/Seattle/USA/2E6/2009	Homo sapiens	NA	NA	USA	NorthAm	2009	NA	NA	15423	100	100	100	100	100	100	yes	yes	no			no			no
KF530242	Human respirovirus 3	viral cRNA	HPIV3/USA/629-D00687/2008	Homo sapiens	NA	NA	USA	NorthAm	2008	NA	NA	15405	100	100	100	100	100	100	yes	yes	no			no			no
KF530252	Human respirovirus 3	viral cRNA	HPIV3/USA/629-D01363/2008	Homo sapiens	NA	NA	USA	NorthAm	2008	NA	NA	15405	99.8708	100	100	100	100	100	yes	yes	no			no			no
KF530225	Human respirovirus 3	viral cRNA	HPIV3/AUS/9/2007	Homo sapiens	NA	NA	Australia	Oceania	2007	NA	NA	15396	100	100	100	100	100	100	yes	yes	no			no			no
KF530226	Human respirovirus 3	viral cRNA	HPIV3/AUS/1/2007	Homo sapiens	NA	NA	Australia	Oceania	2007	NA	NA	15400	100	100	100	100	100	100	yes	yes	no			no			no
KF530230	Human respirovirus 3	viral cRNA	HPIV3/AUS/7/2007	Homo sapiens	NA	NA	Australia	Oceania	2007	NA	NA	15371	100	100	100	100	100	100	yes	yes	no			no			no
KF530243	Human respirovirus 3	viral cRNA	HPIV3/AUS/3/2007	Homo sapiens	NA	NA	Australia	Oceania	2007	NA	NA	15365	100	100	100	100	100	100	yes	yes	no			no			no
KF530249	Human respirovirus 3	viral cRNA	HPIV3/AUS/6/2007	Homo sapiens	NA	NA	Australia	Oceania	2007	NA	NA	15365	100	100	100	100	100	100	yes	yes	no			no			no
KF530251	Human respirovirus 3	viral cRNA	HPIV3/AUS/5/2007	Homo sapiens	NA	NA	Australia	Oceania	2007	NA	NA	15377	100	100	100	100	100	100	yes	yes	no			no			no
KF530256	Human respirovirus 3	viral cRNA	HPIV3/USA/629-D01929/2007	Homo sapiens	NA	NA	USA	NorthAm	2007	NA	NA	15405	99.8708	100	100	100	100	100	yes	yes	no			no			no
KF687318	Human respirovirus 3	viral cRNA	HPIV3/USA/629-D01959/2007	Homo sapiens	NA	NA	USA	NorthAm	2007	NA	NA	15347	100	100	100	100	100	100	yes	yes	no			no			no
KF687336	Human respirovirus 3	viral cRNA	HPIV3/ZAF/1145978/2007	Homo sapiens	NA	NA	South Africa	Africa	2007	NA	NA	15361	100	100	100	100	100	100	yes	yes	no			no			no
KF530247	Human respirovirus 3	viral cRNA	HPIV3/USA/629-D02313/2006	Homo sapiens	NA	NA	USA	NorthAm	2006	NA	NA	15419	100	100	100	100	100	100	yes	yes	no			no			no
NC_038270	Simian Agent 10	genomic RNA	NA	Cercopithecus mitis (samango monkey)	mouth	NA	South Africa	Africa	1963	NA	NA	15462	100	100	100	100	100	100	yes	yes	no			no			no
PIFHNC	Human respirovirus 3	genomic RNA	NA	NA	NA	NA	NA	NA	NA	NA	NA	1882	100	100	100	100	100	100	yes	yes	no			no			no
PIFHND	Human respirovirus 3	genomic RNA	NA	NA	NA	NA	NA	NA	NA	NA	NA	1882	94.509	100	100	100	100	100	yes	yes	no			no			no
PIFHNE	Human respirovirus 3	genomic RNA	NA	NA	NA	NA	NA	NA	NA	NA	NA	1882	99.8708	100	100	100	100	100	yes	yes	no			no			no
PIFHNF	Human respirovirus 3	genomic RNA	NA	NA	NA	NA	NA	NA	NA	NA	NA	1882	99.8708	100	100	100	100	100	yes	yes	no			no			no
PIFHNFD	Human respirovirus 3	genomic RNA	NA	NA	NA	NA	NA	NA	NA	NA	NA	10643	99.8708	100	100	100	100	100	yes	yes	no			no			no
PIFHNG	Human respirovirus 3	mRNA	NA	NA	NA	Toronto	NA	NA	NA	NA	NA	1832	99.8708	100	100	100	99.8837	100	yes	yes	no			no			no
PIFHNLA	Human respirovirus 3	mRNA	NA	NA	NA	NA	NA	NA	NA	NA	NA	1995	99.8708	100	100	100	99.8837	100	yes	yes	no			no			no
PIFMPF3F	Human respirovirus 3	mRNA	NA	NA	NA	NA	NA	NA	NA	NA	NA	1845	100	100	100	99.8148	100	100	yes	yes	no			no			no
ON778023	Human respirovirus 3	viral cRNA	PIV3_3	Homo sapiens	NA	NA	USA	NorthAm	2021	5	13	15428	99.8708	100	100	100	99.8837	100	yes	yes	yes / month-resolved		yes	yes / month-resolved		yes	yes
ON778024	Human respirovirus 3	viral cRNA	PIV3_4	Homo sapiens	NA	NA	USA	NorthAm	2021	5	25	15430	99.8708	100	100	100	99.8837	100	yes	yes	yes / month-resolved		yes	yes / month-resolved		yes	yes
MT210644	Human respirovirus 3	viral cRNA	NA	Homo sapiens	NA	USA/06-MAR-2020	USA	NorthAm	2020	3	6	15430	99.8708	100	100	100	100	100	yes	yes	yes / month-resolved		yes	yes / month-resolved		yes	yes
LC530051	Human respirovirus 3	viral cRNA	NA	Homo sapiens	NA	sugckmmaht NGO4	Japan	Asia	2019	6	19	15319	99.8708	100	100	100	100	100	yes	yes	yes / month-resolved		yes	yes / month-resolved		yes	yes
ON778021	Human respirovirus 3	viral cRNA	PIV3_1	Homo sapiens	NA	NA	USA	NorthAm	2019	10	15	15403	99.8708	100	100	100	100	100	yes	yes	yes / month-resolved		yes	yes / month-resolved		yes	yes
ON778022	Human respirovirus 3	viral cRNA	PIV3_2	Homo sapiens	NA	NA	USA	NorthAm	2019	10	21	15430	99.8708	100	100	100	100	100	yes	yes	yes / month-resolved		yes	yes / month-resolved		yes	yes
LC654459	Human respirovirus 3	genomic RNA	NA	Homp sapiens 1d old boy	NA	NIID_79133_1_2019	USA	NorthAm	2018	6	18	15273	99.8708	100	100	100	100	100	yes	yes	yes / month-resolved		yes	yes / month-resolved		yes	yes
MG773276	Human respirovirus 3	viral cRNA	NA	Homo sapiens	nasopharyngeal aspirate	HPIV3/BuenosAires/ARG/002/2017	Argentina	SouthAm	2017	7	19	15263	99.8708	100	100	100	100	100	yes	yes	yes / month-resolved		yes	yes / month-resolved		yes	yes
MH330335	Human respirovirus 3	viral cRNA	NIV1721711	Homo sapiens	NA	NA	India	Asia	2017	1	30	15431	99.8708	100	100	100	100	100	yes	yes	yes / month-resolved		yes	yes / month-resolved		yes	yes
MH411617	Human respirovirus 3	viral cRNA	NA	Homo sapiens	sputum	PIV3-15462	China	Asia	2017	4	24	15462	100	100	100	100	100	100	yes	yes	yes / month-resolved		yes	yes / month-resolved		yes	yes
MH428627	Human respirovirus 3	viral cRNA	NA	Pan troglodytes schweinfurthii	NA	UG-KAN-RW-2017	Uganda	Africa	2017	1	NA	15407	99.8708	100	100	100	100	100	yes	yes	yes / month-resolved		yes	yes / month-resolved		yes	yes
MK679525	Human respirovirus 3	viral cRNA	NA	Homo sapiens	sputum	C144	China	Asia	2017	4	4	15462	100	100	100	100	100	100	yes	yes	yes / month-resolved		yes	yes / month-resolved		yes	yes
MK679526	Human respirovirus 3	viral cRNA	NA	Homo sapiens	sputum	C157	China	Asia	2017	5	3	15462	100	100	100	100	100	100	yes	yes	yes / month-resolved		yes	yes / month-resolved		yes	yes
MK679527	Human respirovirus 3	viral cRNA	NA	Homo sapiens	sputum	C257	China	Asia	2017	6	27	15462	100	100	100	100	100	100	yes	yes	yes / month-resolved		yes	yes / month-resolved		yes	yes
MK679528	Human respirovirus 3	viral cRNA	NA	Homo sapiens	sputum	C278	China	Asia	2017	7	18	15462	100	100	100	100	100	100	yes	yes	yes / month-resolved		yes	yes / month-resolved		yes	yes
MK679529	Human respirovirus 3	viral cRNA	NA	Homo sapiens	sputum	C303	China	Asia	2017	8	15	15462	100	100	100	100	100	100	yes	yes	yes / month-resolved	outlier-removed		yes / month-resolved		yes	yes
MK679530	Human respirovirus 3	viral cRNA	NA	Homo sapiens	sputum	P722	China	Asia	2017	11	14	15462	100	100	100	100	100	100	yes	yes	yes / month-resolved		yes	yes / month-resolved		yes	yes
MK679531	Human respirovirus 3	viral cRNA	NA	Homo sapiens	sputum	P796	China	Asia	2017	12	12	15462	99.8708	100	100	100	100	100	yes	yes	yes / month-resolved		yes	yes / month-resolved		yes	yes
MK679532	Human respirovirus 3	viral cRNA	NA	Homo sapiens	sputum	P461	China	Asia	2017	7	11	15462	100	100	100	100	100	100	yes	yes	yes / month-resolved		yes	yes / month-resolved		yes	yes
MK679533	Human respirovirus 3	viral cRNA	NA	Homo sapiens	sputum	P457	China	Asia	2017	7	11	15462	100	100	100	100	100	100	yes	yes	yes / month-resolved	outlier-removed		yes / month-resolved		yes	yes
MK679534	Human respirovirus 3	viral cRNA	NA	Homo sapiens	sputum	P436	China	Asia	2017	6	27	15462	100	100	100	100	100	100	yes	yes	yes / month-resolved		yes	yes / month-resolved		yes	yes
MK679535	Human respirovirus 3	viral cRNA	NA	Homo sapiens	sputum	C337	China	Asia	2017	9	12	15462	99.8708	100	100	100	100	100	yes	yes	yes / month-resolved		yes	yes / month-resolved		yes	yes
MK679536	Human respirovirus 3	viral cRNA	NA	Homo sapiens	sputum	C256	China	Asia	2017	6	21	15462	100	100	100	100	100	100	yes	yes	yes / month-resolved		yes	yes / month-resolved		yes	yes
MK679537	Human respirovirus 3	viral cRNA	NA	Homo sapiens	sputum	C161	China	Asia	2017	5	3	15462	100	100	100	100	100	100	yes	yes	yes / month-resolved		yes	yes / month-resolved		yes	yes
MK679538	Human respirovirus 3	viral cRNA	NA	Homo sapiens	sputum	C147	China	Asia	2017	3	25	15462	100	100	100	100	100	100	yes	yes	yes / month-resolved		yes	yes / month-resolved		yes	yes
MK679539	Human respirovirus 3	viral cRNA	NA	Homo sapiens	sputum	C94	China	Asia	2017	3	28	15462	100	100	100	100	100	100	yes	yes	yes / month-resolved		yes	yes / month-resolved		yes	yes
MK679540	Human respirovirus 3	viral cRNA	NA	Homo sapiens	sputum	C84	China	Asia	2017	3	28	15462	100	100	100	100	100	100	yes	yes	yes / month-resolved		yes	yes / month-resolved		yes	yes
MK679541	Human respirovirus 3	viral cRNA	NA	Homo sapiens	sputum	P535	China	Asia	2017	8	15	15462	100	100	100	100	100	100	yes	yes	yes / month-resolved		yes	yes / month-resolved		yes	yes
MK679542	Human respirovirus 3	viral cRNA	NA	Homo sapiens	sputum	P672	China	Asia	2017	10	24	15462	99.8708	100	100	100	100	100	yes	yes	yes / month-resolved		yes	yes / month-resolved		yes	yes
MN145874	Human respirovirus 3	viral cRNA	HPIV3/08/ZJ/CHN/2017	Homo sapiens	throat swab	NA	China	Asia	2017	3	NA	15442	99.8708	100	100	100	100	100	yes	yes	yes / month-resolved		yes	yes / month-resolved		yes	yes
MN145875	Human respirovirus 3	viral cRNA	HPIV3/06/ZJ/CHN/2017	Homo sapiens	throat swab	NA	China	Asia	2017	3	NA	15442	100	100	100	100	100	100	yes	yes	yes / month-resolved		yes	yes / month-resolved		yes	yes
MN145876	Human respirovirus 3	viral cRNA	HPIV3/38/ZJ/CHN/2018	Homo sapiens	throat swab	NA	China	Asia	2017	3	NA	15460	100	100	100	100	100	100	yes	yes	yes / month-resolved		yes	yes / month-resolved		yes	yes
MT374082	Human respirovirus 3	viral cRNA	NA	Homo sapiens	NA	HPIV3LZ1728C19	China	Asia	2017	2	NA	15462	100	100	100	100	100	100	yes	yes	yes / month-resolved		yes	yes / month-resolved		yes	yes
MW587046	Human respirovirus 3	viral cRNA	NA	Homo sapiens	NA	S0706WAY	China	Asia	2017	2	NA	15428	100	100	100	100	100	100	yes	yes	yes / month-resolved		yes	yes / month-resolved		yes	yes
MW587047	Human respirovirus 3	viral cRNA	NA	Homo sapiens	NA	S0742LY	China	Asia	2017	2	NA	15428	100	100	100	100	100	100	yes	yes	yes / month-resolved		yes	yes / month-resolved		yes	yes
MW587048	Human respirovirus 3	viral cRNA	NA	Homo sapiens	NA	S0659WML	China	Asia	2017	2	NA	15414	100	100	100	100	100	100	yes	yes	yes / month-resolved		yes	yes / month-resolved		yes	yes
MW587049	Human respirovirus 3	viral cRNA	NA	Homo sapiens	NA	S0662XLR	China	Asia	2017	2	NA	15413	100	100	100	100	100	100	yes	yes	yes / month-resolved		yes	yes / month-resolved		yes	yes
MW587050	Human respirovirus 3	viral cRNA	NA	Homo sapiens	NA	S0939LX	China	Asia	2017	2	NA	15414	99.8708	100	100	100	100	100	yes	yes	yes / month-resolved		yes	yes / month-resolved		yes	yes
MF034888	Human respirovirus 3	viral cRNA	NA	Homo sapiens	nasopharyngeal swab	hPIV3/USA/UAMS_030/2016	USA	NorthAm	2016	5	20	15396	100	99.7789	100	100	100	100	yes	yes	yes / month-resolved		yes	yes / month-resolved		yes	yes
MF034891	Human respirovirus 3	viral cRNA	NA	Homo sapiens	nasopharyngeal swab	hPIV3/USA/UAMS_047/2016	USA	NorthAm	2016	6	4	15445	100	100	100	99.0123	100	100	yes	yes	yes / month-resolved		yes	yes / month-resolved		yes	yes
MF034892	Human respirovirus 3	viral cRNA	NA	Homo sapiens	nasopharyngeal swab	hPIV3/USA/UAMS_049/2016	USA	NorthAm	2016	6	21	15446	100	100	100	99.6914	100	100	yes	yes	yes / month-resolved		yes	yes / month-resolved		yes	yes
MF034893	Human respirovirus 3	viral cRNA	NA	Homo sapiens	nasopharyngeal swab	hPIV3/USA/UAMS_050/2016	USA	NorthAm	2016	6	24	15399	100	100	97.3635	95.1235	100	91.4354	yes	yes	yes / month-resolved		yes	yes / month-resolved		yes	yes
MH892409	Human respirovirus 3	viral cRNA	t146a304_HPIV3	Homo sapiens	NA	NA	Netherlands	Europe	2016	8	1	15387	99.8708	100	100	100	100	100	yes	yes	yes / month-resolved		yes	yes / month-resolved		yes	yes
MH678690	Human respirovirus 3	viral cRNA	NA	Homo sapiens	upper respiratory tract swab from 80	HPIV3/UK/362/03/2015	United Kingdom	Europe	2015	3	NA	15409	99.8708	100	100	100	100	100	yes	yes	yes / month-resolved		yes	yes / month-resolved		yes	yes
MH678691	Human respirovirus 3	viral cRNA	NA	Homo sapiens	upper respiratory tract swab from 89	HPIV3/UK/371/04/2015	United Kingdom	Europe	2015	4	NA	15409	99.8708	100	100	100	100	100	yes	yes	yes / month-resolved		yes	yes / month-resolved		yes	yes
MH678693	Human respirovirus 3	viral cRNA	NA	Homo sapiens	upper respiratory tract swab from 70	HPIV3/UK/395/04/2015	United Kingdom	Europe	2015	4	NA	15409	99.8708	100	100	100	100	100	yes	yes	yes / month-resolved		yes	yes / month-resolved		yes	yes
MH828699	Human respirovirus 3	viral cRNA	vzhpiv35	Homo sapiens	NT swab	NA	Viet Nam	Asia	2015	1	15	15405	100	100	100	100	100	100	yes	yes	yes / month-resolved		yes	yes / month-resolved		yes	yes
MH828700	Human respirovirus 3	viral cRNA	vzhpiv36	Homo sapiens	NT swab	NA	Viet Nam	Asia	2015	6	17	15405	100	100	100	100	100	100	yes	yes	yes / month-resolved		yes	yes / month-resolved		yes	yes
MH828701	Human respirovirus 3	viral cRNA	vzhpiv37	Homo sapiens	NT swab	NA	Viet Nam	Asia	2015	3	13	15405	100	100	100	100	100	100	yes	yes	yes / month-resolved		yes	yes / month-resolved		yes	yes
MH678683	Human respirovirus 3	viral cRNA	NA	Homo sapiens	upper respiratory tract swab from 1	HPIV3/UK/14/11/2014	United Kingdom	Europe	2014	11	NA	15409	99.8708	100	100	100	100	100	yes	yes	yes / month-resolved		yes	yes / month-resolved		yes	yes
MH678684	Human respirovirus 3	viral cRNA	NA	Homo sapiens	upper respiratory tract swab from 50	HPIV3/UK/16/05/2014	United Kingdom	Europe	2014	5	NA	15409	100	100	100	100	100	100	yes	yes	yes / month-resolved		yes	yes / month-resolved		yes	yes
MH678685	Human respirovirus 3	viral cRNA	NA	Homo sapiens	upper respiratory tract swab from 54	HPIV3/UK/21/06/2014	United Kingdom	Europe	2014	6	NA	15409	99.8708	100	100	100	100	100	yes	yes	yes / month-resolved		yes	yes / month-resolved		yes	yes
MH678686	Human respirovirus 3	viral cRNA	NA	Homo sapiens	upper respiratory tract swab from 60	HPIV3/UK/30/07/2014	United Kingdom	Europe	2014	7	NA	15409	99.8708	100	100	100	100	100	yes	yes	yes / month-resolved		yes	yes / month-resolved		yes	yes
MH678692	Human respirovirus 3	viral cRNA	NA	Homo sapiens	upper respiratory tract swab from 1	HPIV3/UK/390/02/2014	United Kingdom	Europe	2014	2	NA	15409	99.8708	100	100	100	100	100	yes	yes	yes / month-resolved		yes	yes / month-resolved		yes	yes
MH678694	Human respirovirus 3	viral cRNA	NA	Homo sapiens	upper respiratory tract swab from 58	HPIV3/UK/53/04/2014	United Kingdom	Europe	2014	4	NA	15409	100	100	100	100	100	100	yes	yes	yes / month-resolved		yes	yes / month-resolved		yes	yes
MH828695	Human respirovirus 3	viral cRNA	vzhpiv31	Homo sapiens	NT swab	NA	Viet Nam	Asia	2014	12	17	15405	99.8708	100	100	100	100	100	yes	yes	yes / month-resolved		yes	yes / month-resolved		yes	yes
MH828696	Human respirovirus 3	viral cRNA	vzhpiv32	Homo sapiens	NT swab	NA	Viet Nam	Asia	2014	1	10	15405	99.8708	100	100	100	100	100	yes	yes	yes / month-resolved		yes	yes / month-resolved		yes	yes
MH828697	Human respirovirus 3	viral cRNA	vzhpiv33	Homo sapiens	NT swab	NA	Viet Nam	Asia	2014	2	7	15405	99.8708	100	100	100	100	100	yes	yes	yes / month-resolved		yes	yes / month-resolved		yes	yes
MH828698	Human respirovirus 3	viral cRNA	vzhpiv34	Homo sapiens	NT swab	NA	Viet Nam	Asia	2014	1	23	15405	100	100	100	100	100	100	yes	yes	yes / month-resolved		yes	yes / month-resolved		yes	yes
MH828702	Human respirovirus 3	viral cRNA	vzhpiv38	Homo sapiens	NT swab	NA	Viet Nam	Asia	2014	12	22	15405	100	100	100	100	100	100	yes	yes	yes / month-resolved		yes	yes / month-resolved		yes	yes
MH678678	Human respirovirus 3	viral cRNA	NA	Homo sapiens	nasopharyngeal aspirate from 9 month	HPIV3/UK/128/02/2013	United Kingdom	Europe	2013	2	NA	15409	99.8708	100	100	100	100	100	yes	yes	yes / month-resolved		yes	yes / month-resolved		yes	yes
MH678679	Human respirovirus 3	viral cRNA	NA	Homo sapiens	tracheal aspirate from 4 year old	HPIV3/UK/129/02/2013	United Kingdom	Europe	2013	2	NA	15409	100	100	100	100	100	100	yes	yes	yes / month-resolved		yes	yes / month-resolved		yes	yes
MH678680	Human respirovirus 3	viral cRNA	NA	Homo sapiens	nasopharyngeal aspirate from 12 year	HPIV3/UK/153/04/2013	United Kingdom	Europe	2013	4	NA	15409	99.8708	100	100	100	100	100	yes	yes	yes / month-resolved		yes	yes / month-resolved		yes	yes
MH678681	Human respirovirus 3	viral cRNA	NA	Homo sapiens	nasopharyngeal aspirate from 3 month	HPIV3/UK/180/05/2013	United Kingdom	Europe	2013	5	NA	15409	99.8708	100	100	100	100	100	yes	yes	yes / month-resolved		yes	yes / month-resolved		yes	yes
MH892410	Human respirovirus 3	viral cRNA	t146a305_HPIV3	Homo sapiens	NA	NA	Netherlands	Europe	2013	11	29	15409	99.8708	100	100	100	100	100	yes	yes	yes / month-resolved		yes	yes / month-resolved		yes	yes
KJ672531	Human respirovirus 3	viral cRNA	HPIV3/Homo sapiens/PER/FPP01456/2012	Homo sapiens; sex: M; age: 9Y	NA	NA	Peru	SouthAm	2012	5	22	15310	99.8062	100	100	100	100	100	yes	yes	yes / month-resolved		yes	yes / month-resolved		yes	yes
KJ672583	Human respirovirus 3	viral cRNA	HPIV3/Homo sapiens/PER/FPP01224/2012	Homo sapiens; sex: F; age: 4Y	NA	NA	Peru	SouthAm	2012	1	27	15353	99.8708	100	100	100	100	100	yes	yes	yes / month-resolved		yes	yes / month-resolved		yes	yes
KJ672584	Human respirovirus 3	viral cRNA	HPIV3/Homo sapiens/PER/CFI1587/2012	Homo sapiens; sex: F; age: 1Y	NA	NA	Peru	SouthAm	2012	1	11	15353	100	100	100	100	100	100	yes	yes	yes / month-resolved		yes	yes / month-resolved		yes	yes
KJ672585	Human respirovirus 3	viral cRNA	HPIV3/Homo sapiens/PER/FPP01265/2012	Homo sapiens; sex: M; age: 1Y	NA	NA	Peru	SouthAm	2012	2	13	15353	100	100	100	100	100	100	yes	yes	yes / month-resolved		yes	yes / month-resolved		yes	yes
KJ672595	Human respirovirus 3	viral cRNA	HPIV3/Homo sapiens/PER/FPP01362/2012	Homo sapiens; sex: M; age: 8M	NA	NA	Peru	SouthAm	2012	3	12	15310	100	100	100	100	100	100	yes	yes	yes / month-resolved		yes	yes / month-resolved		yes	yes
KJ672618	Human respirovirus 3	viral cRNA	HPIV3/Homo sapiens/PER/CFI1849/2012	Homo sapiens; sex: F; age: 1Y	NA	NA	Peru	SouthAm	2012	5	14	15266	99.8708	100	100	100	100	100	yes	yes	yes / month-resolved		yes	yes / month-resolved		yes	yes
KM190938	Human respirovirus 3	viral cRNA	NA	Homo sapiens	NA	VIROAF11	Thailand	Asia	2012	2	21	15440	100	100	100	100	100	100	yes	yes	yes / month-resolved		yes	yes / month-resolved		yes	yes
MH678675	Human respirovirus 3	viral cRNA	NA	Homo sapiens	upper respiratory tract swab from 84	HPIV3/UK/112/06/2012	United Kingdom	Europe	2012	6	NA	15409	99.8708	100	100	100	100	100	yes	yes	yes / month-resolved		yes	yes / month-resolved		yes	yes
MH678676	Human respirovirus 3	viral cRNA	NA	Homo sapiens	upper respiratory tract swab from 42	HPIV3/UK/113/07/2012	United Kingdom	Europe	2012	7	NA	15409	99.8708	100	100	100	100	100	yes	yes	yes / month-resolved		yes	yes / month-resolved		yes	yes
MH678677	Human respirovirus 3	viral cRNA	NA	Homo sapiens	upper respiratory tract swab from 61	HPIV3/UK/121/11/2012	United Kingdom	Europe	2012	11	NA	15409	100	100	100	100	100	100	yes	yes	yes / month-resolved		yes	yes / month-resolved		yes	yes
MH678689	Human respirovirus 3	viral cRNA	NA	Homo sapiens	nasopharyngeal aspirate from 9 month	HPIV3/UK/122/12/2012	United Kingdom	Europe	2012	12	NA	15409	100	100	100	100	100	100	yes	yes	yes / month-resolved		yes	yes / month-resolved		yes	yes
AB736166	Human respirovirus 3	viral cRNA	ZMLS/2011	Papio ursinus spleen	NA	NA	Zambia	Africa	2011	11	NA	15298	100	100	100	100	100	100	yes	yes	yes / month-resolved		yes	yes / month-resolved		yes	yes
KF687357	Human respirovirus 3	viral cRNA	HPIV3/USA/35084A/2011	Homo sapiens; sex: M; age: 1Y	NA	NA	USA	NorthAm	2011	1	6	14682	100	100	100	100	100	91.1465	yes	yes	yes / month-resolved	outlier-removed		yes / month-resolved		yes	yes
KJ672533	Human respirovirus 3	viral cRNA	HPIV3/Homo sapiens/PER/FPP00794/2011	Homo sapiens; sex: M; age: 1Y	NA	NA	Peru	SouthAm	2011	8	29	15348	99.8708	100	100	100	100	100	yes	yes	yes / month-resolved		yes	yes / month-resolved		yes	yes
KJ672535	Human respirovirus 3	viral cRNA	HPIV3/Homo sapiens/PER/FPP00580/2011	Homo sapiens; sex: M; age: 3Y	NA	NA	Peru	SouthAm	2011	5	30	15341	99.8708	100	100	100	100	100	yes	yes	yes / month-resolved		yes	yes / month-resolved		yes	yes
KJ672536	Human respirovirus 3	viral cRNA	HPIV3/Homo sapiens/PER/FPP00491/2011	Homo sapiens; sex: F; age: 2Y	NA	NA	Peru	SouthAm	2011	5	2	14672	99.354	100	100	100	100	91.8105	yes	yes	yes / month-resolved	outlier-removed		yes / month-resolved		yes	yes
KJ672537	Human respirovirus 3	viral cRNA	HPIV3/Homo sapiens/PER/FPP00635/2011	Homo sapiens; sex: F; age: 2Y	NA	NA	Peru	SouthAm	2011	6	20	15353	100	100	100	100	100	100	yes	yes	yes / month-resolved		yes	yes / month-resolved		yes	yes
KJ672549	Human respirovirus 3	viral cRNA	HPIV3/Homo sapiens/PER/FPP00584/2011	Homo sapiens; sex: F; age: 5M	NA	NA	Peru	SouthAm	2011	5	31	15353	100	100	100	100	100	100	yes	yes	yes / month-resolved		yes	yes / month-resolved		yes	yes
KJ672553	Human respirovirus 3	viral cRNA	HPIV3/Homo sapiens/PER/FPI02674/2011	Homo sapiens; sex: F; age: 3Y	NA	NA	Peru	SouthAm	2011	10	28	15353	100	100	100	100	100	100	yes	yes	yes / month-resolved		yes	yes / month-resolved		yes	yes
KJ672554	Human respirovirus 3	viral cRNA	HPIV3/Homo sapiens/PER/FPP00404/2011	Homo sapiens; sex: M; age: 1Y	NA	NA	Peru	SouthAm	2011	4	6	15353	99.8708	100	100	100	100	100	yes	yes	yes / month-resolved		yes	yes / month-resolved		yes	yes
KJ672557	Human respirovirus 3	viral cRNA	HPIV3/Homo sapiens/PER/FPP00625/2011	Homo sapiens; sex: F; age: 4M	NA	NA	Peru	SouthAm	2011	6	17	15353	99.8708	100	100	100	100	100	yes	yes	yes / month-resolved		yes	yes / month-resolved		yes	yes
KJ672575	Human respirovirus 3	viral cRNA	HPIV3/Homo sapiens/PER/FPP00525/2011	Homo sapiens; sex: M; age: 9M	NA	NA	Peru	SouthAm	2011	5	12	15353	100	100	100	100	100	100	yes	yes	yes / month-resolved		yes	yes / month-resolved		yes	yes
KJ672581	Human respirovirus 3	viral cRNA	HPIV3/Homo sapiens/PER/FPP00543/2011	Homo sapiens; sex: F; age: 10M	NA	NA	Peru	SouthAm	2011	5	17	15353	99.8708	100	100	100	100	100	yes	yes	yes / month-resolved		yes	yes / month-resolved		yes	yes
KJ672582	Human respirovirus 3	viral cRNA	HPIV3/Homo sapiens/PER/FPP00352/2011	Homo sapiens; sex: F; age: 3Y	NA	NA	Peru	SouthAm	2011	3	25	15353	100	100	100	100	100	100	yes	yes	yes / month-resolved		yes	yes / month-resolved		yes	yes
KJ672587	Human respirovirus 3	viral cRNA	HPIV3/Homo sapiens/PER/FPP00367/2011	Homo sapiens; sex: M; age: 2Y	NA	NA	Peru	SouthAm	2011	3	28	15277	100	100	100	100	100	100	yes	yes	yes / month-resolved		yes	yes / month-resolved		yes	yes
KJ672591	Human respirovirus 3	viral cRNA	HPIV3/Homo sapiens/PER/CFI1377/2011	Homo sapiens; sex: F; age: 3Y	NA	NA	Peru	SouthAm	2011	6	21	15335	99.8708	100	100	100	100	100	yes	yes	yes / month-resolved		yes	yes / month-resolved		yes	yes
KJ672614	Human respirovirus 3	viral cRNA	HPIV3/Homo sapiens/PER/FPI02659/2011	Homo sapiens; sex: F; age: 1Y	NA	NA	Peru	SouthAm	2011	10	27	15353	100	100	100	100	100	100	yes	yes	yes / month-resolved		yes	yes / month-resolved		yes	yes
MH678674	Human respirovirus 3	viral cRNA	NA	Homo sapiens	upper respiratory tract swab from 54	HPIV3/UK/65/06/2011	United Kingdom	Europe	2011	6	NA	15409	100	100	100	100	100	100	yes	yes	yes / month-resolved		yes	yes / month-resolved		yes	yes
MH678687	Human respirovirus 3	viral cRNA	NA	Homo sapiens	upper respiratory tract swab from 56	HPIV3/UK/60/06/2011	United Kingdom	Europe	2011	6	NA	15409	100	100	100	100	100	100	yes	yes	yes / month-resolved		yes	yes / month-resolved		yes	yes
MH678688	Human respirovirus 3	viral cRNA	NA	Homo sapiens	upper respiratory tract swab from 2	HPIV3/UK/82/07/2011	United Kingdom	Europe	2011	7	NA	15409	100	100	100	100	100	100	yes	yes	yes / month-resolved		yes	yes / month-resolved		yes	yes
KF530232	Human respirovirus 3	viral cRNA	HPIV3/USA/10991B/2010	Homo sapiens; sex: M; age: 2Y	NA	NA	USA	NorthAm	2010	7	6	15405	99.8708	100	100	100	100	100	yes	yes	yes / month-resolved		yes	yes / month-resolved		yes	yes
KF530236	Human respirovirus 3	viral cRNA	HPIV3/FRA/30264021/2010	Homo sapiens	NA	NA	France	Europe	2010	7	1	15405	100	100	100	100	100	100	yes	yes	yes / month-resolved		yes	yes / month-resolved		yes	yes
KF687340	Human respirovirus 3	viral cRNA	HPIV3/ZAF/3372/2010	Homo sapiens; sex: M; age: 3M	NA	NA	South Africa	Africa	2010	10	15	15263	100	100	100	100	100	100	yes	yes	yes / month-resolved		yes	yes / month-resolved		yes	yes
KF687354	Human respirovirus 3	viral cRNA	HPIV3/FRA/30261045/2010	Homo sapiens	NA	NA	France	Europe	2010	6	28	14615	100	100	100	100	100	90.0398	yes	yes	yes / month-resolved	outlier-removed		yes / month-resolved		yes	yes
KJ672541	Human respirovirus 3	viral cRNA	HPIV3/Homo sapiens/PER/FLI3293/2010	Homo sapiens; sex: M; age: 1Y	NA	NA	Peru	SouthAm	2010	8	31	15353	99.8708	100	100	100	100	100	yes	yes	yes / month-resolved		yes	yes / month-resolved		yes	yes
KJ672555	Human respirovirus 3	viral cRNA	HPIV3/Homo sapiens/PER/FLE9753/2010	Homo sapiens; sex: F; age: 6Y	NA	NA	Peru	SouthAm	2010	5	18	15158	98.7726	100	100	100	100	99.0556	yes	yes	yes / month-resolved		yes	yes / month-resolved		yes	yes
KJ672559	Human respirovirus 3	viral cRNA	HPIV3/Homo sapiens/PER/CFI1004/2010	Homo sapiens; sex: F; age: 19Y	NA	NA	Peru	SouthAm	2010	10	7	15353	100	100	100	100	100	100	yes	yes	yes / month-resolved		yes	yes / month-resolved		yes	yes
KJ672566	Human respirovirus 3	viral cRNA	HPIV3/Homo sapiens/PER/FLI1374/2010	Homo sapiens; sex: M; age: 2Y	NA	NA	Peru	SouthAm	2010	6	1	15256	99.677	100	100	100	100	100	yes	yes	yes / month-resolved		yes	yes / month-resolved		yes	yes
KJ672568	Human respirovirus 3	viral cRNA	HPIV3/Homo sapiens/PER/FLI3275/2010	Homo sapiens; sex: M; age: 1Y	NA	NA	Peru	SouthAm	2010	8	20	15324	100	100	100	100	100	100	yes	yes	yes / month-resolved		yes	yes / month-resolved		yes	yes
KJ672574	Human respirovirus 3	viral cRNA	HPIV3/Homo sapiens/PER/FPP00066/2010	Homo sapiens; sex: M; age: 3Y	NA	NA	Peru	SouthAm	2010	12	9	15353	100	100	100	100	100	100	yes	yes	yes / month-resolved		yes	yes / month-resolved		yes	yes
KJ672579	Human respirovirus 3	viral cRNA	HPIV3/Homo sapiens/PER/FLI4230/2010	Homo sapiens; sex: M; age: 24Y	NA	NA	Peru	SouthAm	2010	9	16	15290	100	100	100	100	100	100	yes	yes	yes / month-resolved		yes	yes / month-resolved		yes	yes
KJ672580	Human respirovirus 3	viral cRNA	HPIV3/Homo sapiens/PER/FLI1399/2010	Homo sapiens; sex: F; age: 19Y	NA	NA	Peru	SouthAm	2010	5	31	15260	99.8708	100	100	100	100	100	yes	yes	yes / month-resolved		yes	yes / month-resolved		yes	yes
KJ672586	Human respirovirus 3	viral cRNA	HPIV3/Homo sapiens/PER/FLI3288/2010	Homo sapiens; sex: M; age: 1Y	NA	NA	Peru	SouthAm	2010	8	27	15353	100	100	100	100	100	100	yes	yes	yes / month-resolved		yes	yes / month-resolved		yes	yes
KJ672608	Human respirovirus 3	viral cRNA	HPIV3/Homo sapiens/PER/CFI0242/2010	Homo sapiens; sex: F; age: 69Y	NA	NA	Peru	SouthAm	2010	1	26	15240	99.9354	100	100	100	100	100	yes	yes	yes / month-resolved		yes	yes / month-resolved		yes	yes
KJ672609	Human respirovirus 3	viral cRNA	HPIV3/Homo sapiens/PER/FLE8246/2010	Homo sapiens; sex: M; age: 7M	NA	NA	Peru	SouthAm	2010	2	5	15269	99.6124	100	100	100	100	100	yes	yes	yes / month-resolved		yes	yes / month-resolved		yes	yes
KJ672613	Human respirovirus 3	viral cRNA	HPIV3/Homo sapiens/PER/CFI1036/2010	Homo sapiens; sex: M; age: 1Y	NA	NA	Peru	SouthAm	2010	10	15	15353	99.8708	100	100	100	100	100	yes	yes	yes / month-resolved		yes	yes / month-resolved		yes	yes
MF987836	Human respirovirus 3	viral cRNA	NA	Homo sapiens	nasopharyngeal aspirate	STA762	Brazil	SouthAm	2010	1	14	15440	100	100	100	100	100	100	yes	yes	yes / month-resolved		yes	yes / month-resolved		yes	yes
MF987837	Human respirovirus 3	viral cRNA	NA	Homo sapiens	nasopharyngeal aspirate	STA829	Brazil	SouthAm	2010	3	31	15422	100	100	100	100	100	100	yes	yes	yes / month-resolved		yes	yes / month-resolved		yes	yes
MH006672	Human respirovirus 3	viral cRNA	NA	Homo sapiens	nasopharyngeal swab	HPIV3/VietNam/094/2010	Viet Nam	Asia	2010	5	28	15315	100	100	100	100	100	100	yes	yes	yes / month-resolved		yes	yes / month-resolved		yes	yes
KF530233	Human respirovirus 3	viral cRNA	HPIV3/FRA/29111069/2009	Homo sapiens	NA	NA	France	Europe	2009	3	9	15405	99.8708	100	100	100	100	100	yes	yes	yes / month-resolved		yes	yes / month-resolved		yes	yes
KJ672530	Human respirovirus 3	viral cRNA	HPIV3/Homo sapiens/PER/FLA6024/2009	Homo sapiens; sex: M; age: 5M	NA	NA	Peru	SouthAm	2009	2	10	15227	100	100	100	100	100	99.4393	yes	yes	yes / month-resolved		yes	yes / month-resolved		yes	yes
KJ672538	Human respirovirus 3	viral cRNA	HPIV3/Homo sapiens/PER/FLA7452/2009	Homo sapiens; sex: F; age: 38Y	NA	NA	Peru	SouthAm	2009	5	14	15353	100	100	100	100	100	100	yes	yes	yes / month-resolved		yes	yes / month-resolved		yes	yes
KJ672542	Human respirovirus 3	viral cRNA	HPIV3/Homo sapiens/PER/CFI0090/2009	Homo sapiens; sex: M; age: 2Y	NA	NA	Peru	SouthAm	2009	9	21	15150	100	100	100	100	100	98.6572	yes	yes	yes / month-resolved		yes	yes / month-resolved		yes	yes
KJ672545	Human respirovirus 3	viral cRNA	HPIV3/Homo sapiens/PER/FLA7749/2009	Homo sapiens; sex: F; age: 1Y	NA	NA	Peru	SouthAm	2009	5	20	15202	99.8708	100	100	100	100	99.0704	yes	yes	yes / month-resolved		yes	yes / month-resolved		yes	yes
KJ672552	Human respirovirus 3	viral cRNA	HPIV3/Homo sapiens/PER/FLA7771/2009	Homo sapiens; sex: M; age: 7M	NA	NA	Peru	SouthAm	2009	5	25	15220	100	100	100	100	100	99.336	yes	yes	yes / month-resolved		yes	yes / month-resolved		yes	yes
KJ672558	Human respirovirus 3	viral cRNA	HPIV3/Homo sapiens/PER/FLA8253/2009	Homo sapiens; sex: M; age: 1Y	NA	NA	Peru	SouthAm	2009	6	4	15290	99.8708	100	100	100	100	100	yes	yes	yes / month-resolved		yes	yes / month-resolved		yes	yes
KJ672560	Human respirovirus 3	viral cRNA	HPIV3/Homo sapiens/PER/FLA5162/2009	Homo sapiens; sex: F; age: 3Y	NA	NA	Peru	SouthAm	2009	1	5	15347	100	100	100	100	100	100	yes	yes	yes / month-resolved		yes	yes / month-resolved		yes	yes
KJ672572	Human respirovirus 3	viral cRNA	HPIV3/Homo sapiens/PER/FLA5976/2009	Homo sapiens; sex: M; age: 1Y	NA	NA	Peru	SouthAm	2009	1	28	15142	99.8708	100	100	100	100	98.185	yes	yes	yes / month-resolved		yes	yes / month-resolved		yes	yes
KJ672588	Human respirovirus 3	viral cRNA	HPIV3/Homo sapiens/PER/FLA5350/2009	Homo sapiens; sex: M; age: 2Y	NA	NA	Peru	SouthAm	2009	1	18	15232	99.8708	100	100	100	100	99.5131	yes	yes	yes / month-resolved		yes	yes / month-resolved		yes	yes
KJ672593	Human respirovirus 3	viral cRNA	HPIV3/Homo sapiens/PER/FLA7790/2009	Homo sapiens; sex: M; age: 8Y	NA	NA	Peru	SouthAm	2009	6	1	15170	100	100	100	100	100	98.5982	yes	yes	yes / month-resolved		yes	yes / month-resolved		yes	yes
KJ672605	Human respirovirus 3	viral cRNA	HPIV3/Homo sapiens/PER/FLE4204/2009	Homo sapiens; sex: M; age: 8Y	NA	NA	Peru	SouthAm	2009	9	4	15266	100	100	100	100	100	100	yes	yes	yes / month-resolved		yes	yes / month-resolved		yes	yes
MH006633	Human respirovirus 3	viral cRNA	NA	Homo sapiens	nasopharyngeal swab	HPIV3/VietNam/019/2009	Viet Nam	Asia	2009	4	2	15307	100	100	100	100	100	100	yes	yes	yes / month-resolved		yes	yes / month-resolved		yes	yes
MH006634	Human respirovirus 3	viral cRNA	NA	Homo sapiens	nasopharyngeal swab	HPIV3/VietNam/020/2009	Viet Nam	Asia	2009	4	9	15313	100	100	100	100	100	100	yes	yes	yes / month-resolved		yes	yes / month-resolved		yes	yes
MH006635	Human respirovirus 3	viral cRNA	NA	Homo sapiens	nasopharyngeal swab	HPIV3/VietNam/021/2009	Viet Nam	Asia	2009	5	12	15315	100	100	100	100	100	100	yes	yes	yes / month-resolved		yes	yes / month-resolved		yes	yes
MH006639	Human respirovirus 3	viral cRNA	NA	Homo sapiens	nasopharyngeal swab	HPIV3/VietNam/025/2009	Viet Nam	Asia	2009	6	10	15296	100	100	100	100	100	100	yes	yes	yes / month-resolved		yes	yes / month-resolved		yes	yes
MH006646	Human respirovirus 3	viral cRNA	NA	Homo sapiens	nasopharyngeal swab	HPIV3/VietNam/051/2009	Viet Nam	Asia	2009	3	17	15316	100	100	100	100	100	100	yes	yes	yes / month-resolved		yes	yes / month-resolved		yes	yes
MH006654	Human respirovirus 3	viral cRNA	NA	Homo sapiens	nasopharyngeal swab	HPIV3/VietNam/074/2009	Viet Nam	Asia	2009	11	5	15314	100	100	100	100	100	100	yes	yes	yes / month-resolved		yes	yes / month-resolved		yes	yes
MH006658	Human respirovirus 3	viral cRNA	NA	Homo sapiens	nasopharyngeal swab	HPIV3/VietNam/078/2009	Viet Nam	Asia	2009	12	18	15291	100	100	100	100	100	100	yes	yes	yes / month-resolved		yes	yes / month-resolved		yes	yes
MH006674	Human respirovirus 3	viral cRNA	NA	Homo sapiens	nasopharyngeal swab	HPIV3/VietNam/096/2009	Viet Nam	Asia	2009	12	28	15304	100	100	100	100	100	100	yes	yes	yes / month-resolved		yes	yes / month-resolved		yes	yes
MH006676	Human respirovirus 3	viral cRNA	NA	Homo sapiens	nasopharyngeal swab	HPIV3/VietNam/098/2009	Viet Nam	Asia	2009	12	10	15330	100	100	100	100	100	100	yes	yes	yes / month-resolved		yes	yes / month-resolved		yes	yes
KJ672529	Human respirovirus 3	viral cRNA	HPIV3/Homo sapiens/PER/FLA4571/2008	Homo sapiens; sex: F; age: 2Y	NA	NA	Peru	SouthAm	2008	10	31	15266	99.8708	100	100	100	100	100	yes	yes	yes / month-resolved		yes	yes / month-resolved		yes	yes
KJ672534	Human respirovirus 3	viral cRNA	HPIV3/Homo sapiens/PER/FLA4284/2008	Homo sapiens; sex: M; age: 2Y	NA	NA	Peru	SouthAm	2008	10	15	15063	99.8708	100	100	100	100	97.0193	yes	yes	yes / month-resolved		yes	yes / month-resolved		yes	yes
KJ672547	Human respirovirus 3	viral cRNA	HPIV3/Homo sapiens/PER/FLA4275/2008	Homo sapiens; sex: M; age: 2Y	NA	NA	Peru	SouthAm	2008	10	2	15295	100	100	100	100	100	100	yes	yes	yes / month-resolved		yes	yes / month-resolved		yes	yes
KJ672556	Human respirovirus 3	viral cRNA	HPIV3/Homo sapiens/PER/FLA4224/2008	Homo sapiens; sex: M; age: 9M	NA	NA	Peru	SouthAm	2008	9	4	15335	99.8708	100	100	100	100	100	yes	yes	yes / month-resolved		yes	yes / month-resolved		yes	yes
KJ672573	Human respirovirus 3	viral cRNA	HPIV3/Homo sapiens/PER/FLA4876/2008	Homo sapiens; sex: M; age: 1Y	NA	NA	Peru	SouthAm	2008	12	10	15353	99.8708	100	100	100	100	100	yes	yes	yes / month-resolved		yes	yes / month-resolved		yes	yes
KJ672601	Human respirovirus 3	viral cRNA	HPIV3/Homo sapiens/PER/FLA4815/2008	Homo sapiens; sex: F; age: 1Y	NA	NA	Peru	SouthAm	2008	11	30	15298	99.8708	100	100	100	100	100	yes	yes	yes / month-resolved		yes	yes / month-resolved		yes	yes
KJ672603	Human respirovirus 3	viral cRNA	HPIV3/Homo sapiens/PER/FLA5080/2008	Homo sapiens; sex: F; age: 3Y	NA	NA	Peru	SouthAm	2008	12	18	14762	100	100	100	100	100	92.5778	yes	yes	yes / month-resolved		yes	yes / month-resolved		yes	yes
KJ672615	Human respirovirus 3	viral cRNA	HPIV3/Homo sapiens/PER/FLA3621/2008	Homo sapiens; sex: M; age: 9M	NA	NA	Peru	SouthAm	2008	8	12	15319	99.8708	100	100	100	100	100	yes	yes	yes / month-resolved		yes	yes / month-resolved		yes	yes
KF530253	Human respirovirus 3	viral cRNA	HPIV3/FRA/27273076/2007	Homo sapiens	NA	NA	France	Europe	2007	7	4	15405	100	100	100	100	100	100	yes	yes	yes / month-resolved		yes	yes / month-resolved		yes	yes
KF530257	Human respirovirus 3	viral cRNA	HPIV3/ARG/15318/2007	Homo sapiens	NA	NA	Argentina	SouthAm	2007	9	14	15382	100	100	100	100	100	100	yes	yes	yes / month-resolved		yes	yes / month-resolved		yes	yes
KJ672527	Human respirovirus 3	viral cRNA	HPIV3/Homo sapiens/PER/FLU7965/2007	Homo sapiens; sex: M; age: 1Y	NA	NA	Peru	SouthAm	2007	8	25	15262	99.8708	100	100	100	100	99.9557	yes	yes	yes / month-resolved		yes	yes / month-resolved		yes	yes
KJ672532	Human respirovirus 3	viral cRNA	HPIV3/Homo sapiens/PER/FLU9187/2007	Homo sapiens; sex: M; age: 6M	NA	NA	Peru	SouthAm	2007	10	31	15353	99.8708	100	100	100	100	100	yes	yes	yes / month-resolved		yes	yes / month-resolved		yes	yes
KJ672539	Human respirovirus 3	viral cRNA	HPIV3/Homo sapiens/PER/FLU8586/2007	Homo sapiens; sex: F; age: <1Y	NA	NA	Peru	SouthAm	2007	9	17	15071	99.8708	100	100	100	100	97.1374	yes	yes	yes / month-resolved		yes	yes / month-resolved		yes	yes
KJ672546	Human respirovirus 3	viral cRNA	HPIV3/Homo sapiens/PER/FLU8917/2007	Homo sapiens; sex: M; age: 1Y	NA	NA	Peru	SouthAm	2007	10	15	15319	99.8708	100	100	100	100	100	yes	yes	yes / month-resolved		yes	yes / month-resolved		yes	yes
KJ672565	Human respirovirus 3	viral cRNA	HPIV3/Homo sapiens/PER/FLU7204/2007	Homo sapiens; sex: F; age: 4M	NA	NA	Peru	SouthAm	2007	7	9	15331	99.8708	100	100	100	100	100	yes	yes	yes / month-resolved		yes	yes / month-resolved		yes	yes
KJ672576	Human respirovirus 3	viral cRNA	HPIV3/Homo sapiens/PER/FLU8361/2007	Homo sapiens; sex: M; age: 1Y	NA	NA	Peru	SouthAm	2007	9	23	15277	100	100	100	100	100	100	yes	yes	yes / month-resolved		yes	yes / month-resolved		yes	yes
KJ672596	Human respirovirus 3	viral cRNA	HPIV3/Homo sapiens/PER/FLU7236/2007	Homo sapiens; sex: F; age: 2Y	NA	NA	Peru	SouthAm	2007	7	9	15303	100	100	100	100	100	100	yes	yes	yes / month-resolved		yes	yes / month-resolved		yes	yes
KJ672604	Human respirovirus 3	viral cRNA	HPIV3/Homo sapiens/PER/FLU8889/2007	Homo sapiens; sex: M; age: 1Y	NA	NA	Peru	SouthAm	2007	10	26	15353	100	100	100	100	100	100	yes	yes	yes / month-resolved		yes	yes / month-resolved		yes	yes
KJ672606	Human respirovirus 3	viral cRNA	HPIV3/Homo sapiens/PER/FLU8652/2007	Homo sapiens; sex: F; age: 6M	NA	NA	Peru	SouthAm	2007	10	2	15331	99.8708	100	100	100	100	100	yes	yes	yes / month-resolved		yes	yes / month-resolved		yes	yes
KJ672607	Human respirovirus 3	viral cRNA	HPIV3/Homo sapiens/PER/FLU8364/2007	Homo sapiens; sex: F; age: 11M	NA	NA	Peru	SouthAm	2007	9	23	15220	100	100	100	100	100	99.336	yes	yes	yes / month-resolved		yes	yes / month-resolved		yes	yes
KJ672610	Human respirovirus 3	viral cRNA	HPIV3/Homo sapiens/PER/FLU8594/2007	Homo sapiens; sex: M; age: 1Y	NA	NA	Peru	SouthAm	2007	9	27	15267	100	100	100	100	100	100	yes	yes	yes / month-resolved		yes	yes / month-resolved		yes	yes
KJ672612	Human respirovirus 3	viral cRNA	HPIV3/Homo sapiens/PER/FLU8666/2007	Homo sapiens; sex: F; age: 6Y	NA	NA	Peru	SouthAm	2007	10	6	15290	100	100	100	100	100	100	yes	yes	yes / month-resolved		yes	yes / month-resolved		yes	yes
KJ672616	Human respirovirus 3	viral cRNA	HPIV3/Homo sapiens/PER/FLU8925/2007	Homo sapiens; sex: M; age: 2Y	NA	NA	Peru	SouthAm	2007	10	17	15335	99.8708	100	100	100	100	100	yes	yes	yes / month-resolved		yes	yes / month-resolved		yes	yes
KF530250	Human respirovirus 3	viral cRNA	HPIV3/MEX/2545/2006	Homo sapiens; sex: F; age: 23M	NA	NA	Mexico	NorthAm	2006	2	20	15405	99.8708	100	100	100	100	100	yes	yes	yes / month-resolved		yes	yes / month-resolved		yes	yes
KF687325	Human respirovirus 3	viral cRNA	HPIV3/MEX/2831/2006	Homo sapiens; sex: M	NA	NA	Mexico	NorthAm	2006	6	6	15172	100	100	100	100	100	98.3769	yes	yes	yes / month-resolved		yes	yes / month-resolved		yes	yes
KF530234	Human respirovirus 3	viral cRNA	HPIV3/MEX/1526/2005	Homo sapiens; sex: M; age: 8M	NA	NA	Mexico	NorthAm	2005	2	11	15340	100	100	100	100	100	100	yes	yes	yes / month-resolved		yes	yes / month-resolved		yes	yes
KF530245	Human respirovirus 3	viral cRNA	HPIV3/ARG/10068/2004	Homo sapiens	NA	NA	Argentina	SouthAm	2004	11	17	15382	100	100	100	100	100	100	yes	yes	yes / month-resolved		yes	yes / month-resolved		yes	yes
KF687319	Human respirovirus 3	viral cRNA	HPIV3/MEX/1077/2004	Homo sapiens; sex: M; age: 7M	NA	NA	Mexico	NorthAm	2004	4	26	15366	100	100	100	100	100	100	yes	yes	yes / month-resolved		yes	yes / month-resolved		yes	yes
KF687321	Human respirovirus 3	viral cRNA	HPIV3/MEX/1110/2004	Homo sapiens	NA	NA	Mexico	NorthAm	2004	5	31	15329	100	100	100	100	100	100	yes	yes	yes / month-resolved		yes	yes / month-resolved		yes	yes
FJ455842	Human respirovirus 3	viral cRNA	LZ22	Homo sapiens	low respiratory tract secretion from	NA	China	Asia	2003	12	NA	15462	100	100	100	100	100	100	yes	yes	yes / month-resolved		yes	yes / month-resolved		yes	yes
HM583801	Simian Agent 10	viral cRNA	NA	Cercopithecus mitis (samango monkey)	mouth	NA	South Africa	Africa	1963	NA	NA	15462	100	100	100	100	100	100	yes	yes	yes / wildcard-1963		yes	yes / wildcard-1963		yes	no
AB189960	Human respirovirus 3	genomic RNA	KK24	Homo sapiens	Laboratory rat lung naturally infected	NA	Japan	Asia	NA	NA	NA	1719	0	0	0	0	100	0	yes	no	no			no			no
AB189961	Human respirovirus 3	genomic RNA	NA	NA	Breeding rat room dust	NA	Japan	Asia	NA	NA	NA	1719	0	0	0	0	100	0	yes	no	no			no			no
AY283063	Human respirovirus 3	mRNA	NA	NA	NA	NA	NA	NA	NA	NA	NA	1719	0	0	0	0	100	0	yes	no	no			no			no
DM156239	Human respirovirus 3	unassigned DNA	NA	NA	NA	NA	NA	NA	NA	NA	NA	1719	0	0	0	0	100	0	yes	no	no			no			no
DM156240	Human respirovirus 3	unassigned DNA	NA	NA	NA	NA	NA	NA	NA	NA	NA	1719	0	0	0	0	100	0	yes	no	no			no			no
DM156241	Human respirovirus 3	unassigned DNA	NA	NA	NA	NA	NA	NA	NA	NA	NA	1832	0	0	0	0	100	0.723034	yes	no	no			no			no
HW319629	Human respirovirus 3	unassigned DNA	NA	NA	NA	NA	NA	NA	NA	NA	NA	1719	0	0	0	0	100	0	yes	no	no			no			no
HW319630	Human respirovirus 3	unassigned DNA	NA	NA	NA	NA	NA	NA	NA	NA	NA	1719	0	0	0	0	100	0	yes	no	no			no			no
HW319631	Human respirovirus 3	unassigned DNA	NA	NA	NA	NA	NA	NA	NA	NA	NA	1832	0	0	0	0	100	0.723034	yes	no	no			no			no
KT898933	Human respirovirus 3	viral cRNA	HA-1	Homo sapiens	NA	NA	NA	NA	NA	NA	NA	1596	0	0	0	0	92.8447	0	yes	no	no			no			no
MP029340	Human respirovirus 3	unassigned DNA	NA	NA	NA	NA	NA	NA	NA	NA	NA	1719	0	0	0	0	100	0	yes	no	no			no			no
Z26523	Human respirovirus 3	genomic RNA	NA	NA	NA	Toronto	NA	NA	NA	NA	NA	1832	0	0	0	0	100	0.723034	yes	no	no			no			no
MT118698	Human respirovirus 3	viral cRNA	2019_1881	Homo sapiens	NA	NA	USA	NorthAm	2019	NA	NA	15345	99.8708	100	100	100	100	84.3629	yes	no	no			no			no
MW575648	Human respirovirus 3	viral cRNA	NA	Homo sapiens	deep sputum	HB16067d9/2017	China	Asia	2017	NA	NA	1719	0	0	0	0	100	0	yes	no	no			no			no
MW575649	Human respirovirus 3	viral cRNA	NA	Homo sapiens	deep sputum	WH17001d3/2017	China	Asia	2017	NA	NA	1719	0	0	0	0	100	0	yes	no	no			no			no
MW575650	Human respirovirus 3	viral cRNA	NA	Homo sapiens	deep sputum	XA17013d1/2017	China	Asia	2017	NA	NA	1719	0	0	0	0	100	0	yes	no	no			no			no
MW575651	Human respirovirus 3	viral cRNA	NA	Homo sapiens	deep sputum	CD17001d7/2017	China	Asia	2017	NA	NA	1719	0	0	0	0	100	0	yes	no	no			no			no
MW575652	Human respirovirus 3	viral cRNA	NA	Homo sapiens	deep sputum	CD17004d3/2017	China	Asia	2017	NA	NA	1719	0	0	0	0	100	0	yes	no	no			no			no
MF118141	Human respirovirus 3	viral cRNA	HPIV3/Seattle/USA/5875/2015	Homo sapiens	NA	NA	USA	NorthAm	2015	NA	NA	15354	99.8708	51.2438	100	100	100	100	yes	no	no			no			no
MF118147	Human respirovirus 3	viral cRNA	HPIV3/Seattle/USA/4734/2015	Homo sapiens	NA	NA	USA	NorthAm	2015	NA	NA	15313	98.6434	100	100	91.0494	100	88.9585	yes	no	no			no			no
MW575662	Human respirovirus 3	viral cRNA	NA	Homo sapiens	pharyngeal swab	BCH4066A/2014	China	Asia	2014	NA	NA	8826	99.8708	43.2671	100	100	100	5.37111	yes	no	no			no			no
MW575663	Human respirovirus 3	viral cRNA	NA	Homo sapiens	pharyngeal swab	PUMCH13961/2014	China	Asia	2014	NA	NA	13175	0	78.6976	9.79284	17.3457	100	60.3402	yes	no	no			no			no
MW575646	Human respirovirus 3	viral cRNA	NA	Homo sapiens	pharyngeal swab	PUMCH12726/2012	China	Asia	2012	NA	NA	1719	0	0	0	0	100	0	yes	no	no			no			no
MW575647	Human respirovirus 3	viral cRNA	NA	Homo sapiens	pharyngeal swab	PUMCH12885/2012	China	Asia	2012	NA	NA	1719	0	0	0	0	100	0	yes	no	no			no			no
MW575664	Human respirovirus 3	viral cRNA	NA	Homo sapiens	nasopharyngeal swab	BCH3283A/2012	China	Asia	2012	NA	NA	3026	0	0	0	48.5802	100	5.31208	yes	no	no			no			no
HM460887	Human respirovirus 3	viral cRNA	Riyadh 149/2009	Homo sapiens	NA	NA	Saudi Arabia	Asia	2009	NA	NA	1795	0	0	0	0	100	0	yes	no	no			no			no
JF912197	Human respirovirus 3	viral cRNA	Oklahoma/410/2009	Homo sapiens	NA	NA	USA	NorthAm	2009	NA	NA	1719	0	0	0	0	100	0	yes	no	no			no			no
JF912198	Human respirovirus 3	viral cRNA	Oklahoma/754/2009	Homo sapiens	NA	NA	USA	NorthAm	2009	NA	NA	1719	0	0	0	0	100	0	yes	no	no			no			no
KF687345	Human respirovirus 3	viral cRNA	HPIV3/ZAF/6281/2009	Homo sapiens	NA	NA	South Africa	Africa	2009	NA	NA	14874	72.2868	100	100	100	100	100	yes	no	no			no			no
HM460886	Human respirovirus 3	viral cRNA	Riyadh 11/2008	Homo sapiens	NA	NA	Saudi Arabia	Asia	2008	NA	NA	1788	0	0	0	0	100	0	yes	no	no			no			no
KF530231	Human respirovirus 3	viral cRNA	HPIV3/USA/629-D00155/2007	Homo sapiens	NA	NA	USA	NorthAm	2007	NA	NA	15369	100	100	100	100	100	87.3838	yes	no	no			no			no
KF530235	Human respirovirus 3	viral cRNA	HPIV3/AUS/8/2007	Homo sapiens	NA	NA	Australia	Oceania	2007	NA	NA	15402	100	100	68.2674	0	99.3601	87.4133	yes	no	no			no			no
KF530237	Human respirovirus 3	viral cRNA	HPIV3/AUS/2/2007	Homo sapiens	NA	NA	Australia	Oceania	2007	NA	NA	15194	100	100	100	100	100	87.4133	yes	no	no			no			no
KF530240	Human respirovirus 3	viral cRNA	HPIV3/USA/629-D02180/2007	Homo sapiens	NA	NA	USA	NorthAm	2007	NA	NA	15404	100	100	100	100	100	27.1507	yes	no	no			no			no
KF530255	Human respirovirus 3	viral cRNA	HPIV3/USA/629-D01547/2007	Homo sapiens	NA	NA	USA	NorthAm	2007	NA	NA	15331	99.8708	100	100	100	100	27.1949	yes	no	no			no			no
KF687333	Human respirovirus 3	viral cRNA	HPIV3/ZAF/1181009/2007	Homo sapiens	NA	NA	South Africa	Africa	2007	NA	NA	14562	100	100	100	100	100	89.3758	yes	no	no			no			no
KF687334	Human respirovirus 3	viral cRNA	HPIV3/ZAF/1200334/2007	Homo sapiens	NA	NA	South Africa	Africa	2007	NA	NA	14531	100	100	100	100	100	89.0955	yes	no	no			no			no
KF530239	Human respirovirus 3	viral cRNA	HPIV3/USA/629-2/2006	Homo sapiens	NA	NA	USA	NorthAm	2006	NA	NA	14899	75	100	100	100	100	87.0149	yes	no	no			no			no
KF687347	Human respirovirus 3	viral cRNA	HPIV3/USA/629-1/2006	Homo sapiens	NA	NA	USA	NorthAm	2006	NA	NA	14574	100	100	100	100	100	89.7595	yes	no	no			no			no
OM240913	Human respirovirus 3	viral cRNA	NA	Homo sapiens	NA	PIV3_KINRESS_GN0330	South Korea	Asia	2021	9	NA	1719	0	0	0	0	100	0	yes	no	no			yes / month-resolved		yes	yes
OM240914	Human respirovirus 3	viral cRNA	NA	Homo sapiens	NA	PIV3_KINRESS_GN0322	South Korea	Asia	2021	9	NA	1719	0	0	0	0	100	0	yes	no	no			yes / month-resolved		yes	yes
OM240915	Human respirovirus 3	viral cRNA	NA	Homo sapiens	NA	PIV3_KINRESS_GN0321	South Korea	Asia	2021	9	NA	1719	0	0	0	0	100	0	yes	no	no			yes / month-resolved		yes	yes
OM240916	Human respirovirus 3	viral cRNA	NA	Homo sapiens	NA	PIV3_KINRESS_GN0315	South Korea	Asia	2021	9	NA	1719	0	0	0	0	100	0	yes	no	no			yes / month-resolved		yes	yes
OM240917	Human respirovirus 3	viral cRNA	NA	Homo sapiens	NA	PIV3_KINRESS_GJ0543	South Korea	Asia	2021	8	NA	1719	0	0	0	0	100	0	yes	no	no			yes / month-resolved		yes	yes
MZ773069	Human respirovirus 3	viral cRNA	NA	Homo sapiens	pharyngeal swab	57/Shenyang/CHN/2020	China	Asia	2020	12	30	1719	0	0	0	0	100	0	yes	no	no			yes / month-resolved		yes	yes
MZ773070	Human respirovirus 3	viral cRNA	NA	Homo sapiens	pharyngeal swab	56/Shenyang/CHN/2020	China	Asia	2020	12	30	1719	0	0	0	0	100	0	yes	no	no			yes / month-resolved		yes	yes
MZ773071	Human respirovirus 3	viral cRNA	NA	Homo sapiens	pharyngeal swab	55/Shenyang/CHN/2020	China	Asia	2020	12	30	1719	0	0	0	0	100	0	yes	no	no			yes / month-resolved		yes	yes
MZ773072	Human respirovirus 3	viral cRNA	NA	Homo sapiens	pharyngeal swab	51/Shenyang/CHN/2020	China	Asia	2020	12	30	1719	0	0	0	0	100	0	yes	no	no			yes / month-resolved		yes	yes
MZ773073	Human respirovirus 3	viral cRNA	NA	Homo sapiens	pharyngeal swab	50/Shenyang/CHN/2020	China	Asia	2020	12	30	1719	0	0	0	0	100	0	yes	no	no			yes / month-resolved		yes	yes
MZ773074	Human respirovirus 3	viral cRNA	NA	Homo sapiens	pharyngeal swab	45/Shenyang/CHN/2020	China	Asia	2020	12	30	1719	0	0	0	0	100	0	yes	no	no			yes / month-resolved		yes	yes
MZ773075	Human respirovirus 3	viral cRNA	NA	Homo sapiens	pharyngeal swab	44/Shenyang/CHN/2020	China	Asia	2020	12	30	1719	0	0	0	0	100	0	yes	no	no			yes / month-resolved		yes	yes
MW654363	Human respirovirus 3	viral cRNA	NA	Homo sapiens	nasal swab	GER/1233/18-19	Germany	Europe	2019	1	4	1719	0	0	0	0	100	0	yes	no	no			yes / month-resolved		yes	yes
MW654364	Human respirovirus 3	viral cRNA	NA	Homo sapiens	nasal swab	GER/1445/18-19	Germany	Europe	2019	1	16	1719	0	0	0	0	100	0	yes	no	no			yes / month-resolved		yes	yes
MW654365	Human respirovirus 3	viral cRNA	NA	Homo sapiens	nasal swab	GER/1723/18-19	Germany	Europe	2019	1	23	1719	0	0	0	0	100	0	yes	no	no			yes / month-resolved		yes	yes
MW654366	Human respirovirus 3	viral cRNA	NA	Homo sapiens	nasal swab	GER/2258/18-19	Germany	Europe	2019	2	7	1719	0	0	0	0	100	0	yes	no	no			yes / month-resolved		yes	yes
MW654367	Human respirovirus 3	viral cRNA	NA	Homo sapiens	nasal swab	GER/2512/18-19	Germany	Europe	2019	2	14	1719	0	0	0	0	100	0	yes	no	no			yes / month-resolved		yes	yes
MW654368	Human respirovirus 3	viral cRNA	NA	Homo sapiens	nasal swab	GER/3137/18-19	Germany	Europe	2019	3	4	1719	0	0	0	0	100	0	yes	no	no			yes / month-resolved		yes	yes
MW654369	Human respirovirus 3	viral cRNA	NA	Homo sapiens	nasal swab	GER/3376/18-19	Germany	Europe	2019	3	11	1719	0	0	0	0	100	0	yes	no	no			yes / month-resolved		yes	yes
MW654370	Human respirovirus 3	viral cRNA	NA	Homo sapiens	nasal swab	GER/3726/18-19	Germany	Europe	2019	3	21	1719	0	0	0	0	100	0	yes	no	no			yes / month-resolved		yes	yes
MW654371	Human respirovirus 3	viral cRNA	NA	Homo sapiens	nasal swab	GER/3756/18-19	Germany	Europe	2019	3	25	1719	0	0	0	0	100	0	yes	no	no			yes / month-resolved		yes	yes
MW654372	Human respirovirus 3	viral cRNA	NA	Homo sapiens	nasal swab	GER/3836/18-19	Germany	Europe	2019	3	29	1719	0	0	0	0	100	0	yes	no	no			yes / month-resolved		yes	yes
MW654373	Human respirovirus 3	viral cRNA	NA	Homo sapiens	pharyngeal swab	GER/4024/18-19	Germany	Europe	2019	4	9	1719	0	0	0	0	100	0	yes	no	no			yes / month-resolved		yes	yes
MW654374	Human respirovirus 3	viral cRNA	NA	Homo sapiens	nasal swab	GER/4096/18-19	Germany	Europe	2019	4	15	1719	0	0	0	0	100	0	yes	no	no			yes / month-resolved		yes	yes
MW654375	Human respirovirus 3	viral cRNA	NA	Homo sapiens	nasal swab	GER/4204/18-19	Germany	Europe	2019	5	6	1719	0	0	0	0	100	0	yes	no	no			yes / month-resolved		yes	yes
MW654376	Human respirovirus 3	viral cRNA	NA	Homo sapiens	nasal swab	GER/4306/18-19	Germany	Europe	2019	5	23	1719	0	0	0	0	100	0	yes	no	no			yes / month-resolved		yes	yes
MW654377	Human respirovirus 3	viral cRNA	NA	Homo sapiens	nasal swab	GER/4335/18-19	Germany	Europe	2019	6	4	1719	0	0	0	0	100	0	yes	no	no			yes / month-resolved		yes	yes
MW654378	Human respirovirus 3	viral cRNA	NA	Homo sapiens	nasal swab	GER/4398/18-19	Germany	Europe	2019	6	11	1719	0	0	0	0	100	0	yes	no	no			yes / month-resolved		yes	yes
MW654379	Human respirovirus 3	viral cRNA	NA	Homo sapiens	nasal swab	GER/4441/18-19	Germany	Europe	2019	6	24	1719	0	0	0	0	100	0	yes	no	no			yes / month-resolved		yes	yes
MW654380	Human respirovirus 3	viral cRNA	NA	Homo sapiens	nasal swab	GER/4648/18-19	Germany	Europe	2019	7	22	1719	0	0	0	0	100	0	yes	no	no			yes / month-resolved		yes	yes
OM240904	Human respirovirus 3	viral cRNA	NA	Homo sapiens	NA	PIV3_KINRESS_JJ0292	South Korea	Asia	2019	7	NA	1719	0	0	0	0	100	0	yes	no	no			yes / month-resolved		yes	yes
OM240909	Human respirovirus 3	viral cRNA	NA	Homo sapiens	NA	PIV3_KINRESS_GW0523	South Korea	Asia	2019	8	NA	1719	0	0	0	0	100	0	yes	no	no			yes / month-resolved		yes	yes
OM240918	Human respirovirus 3	viral cRNA	NA	Homo sapiens	NA	PIV3_KINRESS_GJ0525	South Korea	Asia	2019	7	NA	1719	0	0	0	0	100	0	yes	no	no			yes / month-resolved		yes	yes
OM240921	Human respirovirus 3	viral cRNA	NA	Homo sapiens	NA	PIV3_KINRESS_CB0497	South Korea	Asia	2019	7	NA	1719	0	0	0	0	100	0	yes	no	no			yes / month-resolved		yes	yes
OM240924	Human respirovirus 3	viral cRNA	NA	Homo sapiens	NA	PIV3_KINRESS_BS0351	South Korea	Asia	2019	7	NA	1719	0	0	0	0	100	0	yes	no	no			yes / month-resolved		yes	yes
MN181379	Human respirovirus 3	viral cRNA	Henan/172/2018	Homo sapiens	throat swab from child with severe	NA	China	Asia	2018	3	NA	1719	0	0	0	0	100	0	yes	no	no			yes / month-resolved		yes	yes
MN181380	Human respirovirus 3	viral cRNA	Henan/191/2018	Homo sapiens	throat swab from child with severe	NA	China	Asia	2018	3	NA	1719	0	0	0	0	100	0	yes	no	no			yes / month-resolved		yes	yes
MN181381	Human respirovirus 3	viral cRNA	Henan/245/2018	Homo sapiens	throat swab from child with severe	NA	China	Asia	2018	6	NA	1719	0	0	0	0	100	0	yes	no	no			yes / month-resolved		yes	yes
MN181382	Human respirovirus 3	viral cRNA	Henan/253/2018	Homo sapiens	throat swab from child with severe	NA	China	Asia	2018	6	NA	1719	0	0	0	0	100	0	yes	no	no			yes / month-resolved		yes	yes
MN181383	Human respirovirus 3	viral cRNA	Henan/294/2018	Homo sapiens	throat swab from child with severe	NA	China	Asia	2018	6	NA	1719	0	0	0	0	100	0	yes	no	no			yes / month-resolved		yes	yes
MW645237	Human respirovirus 3	viral cRNA	NA	Homo sapiens	nasal swab	GER/6405/17-18	Germany	Europe	2018	6	18	1677	0	0	0	0	97.5567	0	yes	no	no			yes / month-resolved		yes	yes
MW654332	Human respirovirus 3	viral cRNA	NA	Homo sapiens	nasal swab	GER/1692/17-18	Germany	Europe	2018	1	30	1719	0	0	0	0	100	0	yes	no	no			yes / month-resolved		yes	yes
MW654333	Human respirovirus 3	viral cRNA	NA	Homo sapiens	nasal swab	GER/2905/17-18	Germany	Europe	2018	2	5	1719	0	0	0	0	100	0	yes	no	no			yes / month-resolved		yes	yes
MW654334	Human respirovirus 3	viral cRNA	NA	Homo sapiens	nasal swab	GER/4982/17-18	Germany	Europe	2018	3	7	1719	0	0	0	0	100	0	yes	no	no			yes / month-resolved		yes	yes
MW654335	Human respirovirus 3	viral cRNA	NA	Homo sapiens	nasal swab	GER/5332/17-18	Germany	Europe	2018	3	19	1719	0	0	0	0	100	0	yes	no	no			yes / month-resolved		yes	yes
MW654336	Human respirovirus 3	viral cRNA	NA	Homo sapiens	nasal swab	GER/5789/17-18	Germany	Europe	2018	4	3	1719	0	0	0	0	100	0	yes	no	no			yes / month-resolved	outlier - removed		yes
MW654337	Human respirovirus 3	viral cRNA	NA	Homo sapiens	nasal swab	GER/5901/17-18	Germany	Europe	2018	4	10	1719	0	0	0	0	100	0	yes	no	no			yes / month-resolved		yes	yes
MW654338	Human respirovirus 3	viral cRNA	NA	Homo sapiens	pharyngeal swab	GER/6139/17-18	Germany	Europe	2018	5	3	1719	0	0	0	0	100	0	yes	no	no			yes / month-resolved		yes	yes
MW654339	Human respirovirus 3	viral cRNA	NA	Homo sapiens	pharyngeal swab	GER/6219/17-18	Germany	Europe	2018	5	15	1719	0	0	0	0	100	0	yes	no	no			yes / month-resolved		yes	yes
MW654340	Human respirovirus 3	viral cRNA	NA	Homo sapiens	nasal swab	GER/6244/17-18	Germany	Europe	2018	5	22	1719	0	0	0	0	100	0	yes	no	no			yes / month-resolved		yes	yes
MW654341	Human respirovirus 3	viral cRNA	NA	Homo sapiens	nasal swab	GER/6279/17-18	Germany	Europe	2018	6	4	1719	0	0	0	0	100	0	yes	no	no			yes / month-resolved		yes	yes
MW654342	Human respirovirus 3	viral cRNA	NA	Homo sapiens	nasal swab	GER/6286/17-18	Germany	Europe	2018	5	28	1719	0	0	0	0	100	0	yes	no	no			yes / month-resolved		yes	yes
MW654343	Human respirovirus 3	viral cRNA	NA	Homo sapiens	nasal swab	GER/6340/17-18	Germany	Europe	2018	6	12	1719	0	0	0	0	100	0	yes	no	no			yes / month-resolved		yes	yes
MW654344	Human respirovirus 3	viral cRNA	NA	Homo sapiens	nasal swab	GER/6490/17-18	Germany	Europe	2018	7	2	1719	0	0	0	0	100	0	yes	no	no			yes / month-resolved		yes	yes
MW654345	Human respirovirus 3	viral cRNA	NA	Homo sapiens	nasal swab	GER/6518/17-18	Germany	Europe	2018	7	9	1719	0	0	0	0	100	0	yes	no	no			yes / month-resolved		yes	yes
MW654346	Human respirovirus 3	viral cRNA	NA	Homo sapiens	nasal swab	GER/6597/17-18	Germany	Europe	2018	8	6	1719	0	0	0	0	100	0	yes	no	no			yes / month-resolved		yes	yes
MW654347	Human respirovirus 3	viral cRNA	NA	Homo sapiens	nasal swab	GER/6607/17-18	Germany	Europe	2018	8	13	1719	0	0	0	0	100	0	yes	no	no			yes / month-resolved		yes	yes
MW654348	Human respirovirus 3	viral cRNA	NA	Homo sapiens	nasal swab	GER/6714/17-18	Germany	Europe	2018	9	12	1719	0	0	0	0	100	0	yes	no	no			yes / month-resolved		yes	yes
MW654349	Human respirovirus 3	viral cRNA	NA	Homo sapiens	swab	GER/6719/17-18	Germany	Europe	2018	9	17	1719	0	0	0	0	100	0	yes	no	no			yes / month-resolved		yes	yes
MW654350	Human respirovirus 3	viral cRNA	NA	Homo sapiens	nasal swab	GER/0011/18-19	Germany	Europe	2018	9	26	1719	0	0	0	0	100	0	yes	no	no			yes / month-resolved		yes	yes
MW654351	Human respirovirus 3	viral cRNA	NA	Homo sapiens	nasal swab	GER/0056/18-19	Germany	Europe	2018	10	4	1719	0	0	0	0	100	0	yes	no	no			yes / month-resolved		yes	yes
MW654352	Human respirovirus 3	viral cRNA	NA	Homo sapiens	nasal swab	GER/0150/18-19	Germany	Europe	2018	10	18	1719	0	0	0	0	100	0	yes	no	no			yes / month-resolved		yes	yes
MW654353	Human respirovirus 3	viral cRNA	NA	Homo sapiens	nasal swab	GER/0189/18-19	Germany	Europe	2018	10	22	1719	0	0	0	0	100	0	yes	no	no			yes / month-resolved		yes	yes
MW654354	Human respirovirus 3	viral cRNA	NA	Homo sapiens	nasal swab	GER/0234/18-19	Germany	Europe	2018	10	29	1719	0	0	0	0	100	0	yes	no	no			yes / month-resolved		yes	yes
MW654355	Human respirovirus 3	viral cRNA	NA	Homo sapiens	nasal swab	GER/0343/18-19	Germany	Europe	2018	11	7	1719	0	0	0	0	100	0	yes	no	no			yes / month-resolved		yes	yes
MW654356	Human respirovirus 3	viral cRNA	NA	Homo sapiens	nasal swab	GER/0423/18-19	Germany	Europe	2018	11	12	1719	0	0	0	0	100	0	yes	no	no			yes / month-resolved	outlier - removed		yes
MW654357	Human respirovirus 3	viral cRNA	NA	Homo sapiens	nasal swab	GER/0574/18-19	Germany	Europe	2018	11	21	1719	0	0	0	0	100	0	yes	no	no			yes / month-resolved		yes	yes
MW654358	Human respirovirus 3	viral cRNA	NA	Homo sapiens	nasal swab	GER/0727/18-19	Germany	Europe	2018	11	29	1719	0	0	0	0	100	0	yes	no	no			yes / month-resolved		yes	yes
MW654359	Human respirovirus 3	viral cRNA	NA	Homo sapiens	nasal swab	GER/0778/18-19	Germany	Europe	2018	12	3	1719	0	0	0	0	100	0	yes	no	no			yes / month-resolved		yes	yes
MW654360	Human respirovirus 3	viral cRNA	NA	Homo sapiens	nasal swab	GER/0894/18-19	Germany	Europe	2018	12	10	1719	0	0	0	0	100	0	yes	no	no			yes / month-resolved		yes	yes
MW654361	Human respirovirus 3	viral cRNA	NA	Homo sapiens	nasal swab	GER/0996/18-19	Germany	Europe	2018	12	10	1719	0	0	0	0	100	0	yes	no	no			yes / month-resolved		yes	yes
MW654362	Human respirovirus 3	viral cRNA	NA	Homo sapiens	nasal swab	GER/1048/18-19	Germany	Europe	2018	12	19	1719	0	0	0	0	100	0	yes	no	no			yes / month-resolved		yes	yes
OM240902	Human respirovirus 3	viral cRNA	NA	Homo sapiens	NA	PIV3_KINRESS_SO0460	South Korea	Asia	2018	5	NA	1719	0	0	0	0	100	0	yes	no	no			yes / month-resolved		yes	yes
OM240903	Human respirovirus 3	viral cRNA	NA	Homo sapiens	NA	PIV3_KINRESS_SO0450	South Korea	Asia	2018	5	NA	1719	0	0	0	0	100	0	yes	no	no			yes / month-resolved		yes	yes
OM240910	Human respirovirus 3	viral cRNA	NA	Homo sapiens	NA	PIV3_KINRESS_GW0427	South Korea	Asia	2018	7	NA	1719	0	0	0	0	100	0	yes	no	no			yes / month-resolved		yes	yes
OM240923	Human respirovirus 3	viral cRNA	NA	Homo sapiens	NA	PIV3_KINRESS_BS0469	South Korea	Asia	2018	8	NA	1719	0	0	0	0	100	0	yes	no	no			yes / month-resolved		yes	yes
OM240925	Human respirovirus 3	viral cRNA	NA	Homo sapiens	NA	PIV3_KINRESS_BS0348	South Korea	Asia	2018	6	NA	1719	0	0	0	0	100	0	yes	no	no			yes / month-resolved		yes	yes
MW645233	Human respirovirus 3	viral cRNA	NA	Homo sapiens	nasal swab	GER/1623/16-17	Germany	Europe	2017	1	2	1677	0	0	0	0	97.5567	0	yes	no	no			yes / month-resolved		yes	yes
MW645234	Human respirovirus 3	viral cRNA	NA	Homo sapiens	nasal swab	GER/1863/16-17	Germany	Europe	2017	1	9	1677	0	0	0	0	97.5567	0	yes	no	no			yes / month-resolved		yes	yes
MW645235	Human respirovirus 3	viral cRNA	NA	Homo sapiens	nasal swab	GER/2665/16-17	Germany	Europe	2017	1	30	1677	0	0	0	0	97.5567	0	yes	no	no			yes / month-resolved		yes	yes
MW645236	Human respirovirus 3	viral cRNA	NA	Homo sapiens	swab	GER/4793/16-17	Germany	Europe	2017	4	3	1677	0	0	0	0	97.5567	0	yes	no	no			yes / month-resolved		yes	yes
MW654253	Human respirovirus 3	viral cRNA	NA	Homo sapiens	nasal swab	GER/5669/16-17	Germany	Europe	2017	9	4	1719	0	0	0	0	100	0	yes	no	no			yes / month-resolved		yes	yes
MW654306	Human respirovirus 3	viral cRNA	NA	Homo sapiens	nasal swab	GER/1936/16-17	Germany	Europe	2017	1	16	1719	0	0	0	0	100	0	yes	no	no			yes / month-resolved		yes	yes
MW654307	Human respirovirus 3	viral cRNA	NA	Homo sapiens	nasal swab	GER/2521/16-17	Germany	Europe	2017	1	26	1719	0	0	0	0	100	0	yes	no	no			yes / month-resolved		yes	yes
MW654308	Human respirovirus 3	viral cRNA	NA	Homo sapiens	nasal swab	GER/2911/16-17	Germany	Europe	2017	2	6	1719	0	0	0	0	100	0	yes	no	no			yes / month-resolved		yes	yes
MW654309	Human respirovirus 3	viral cRNA	NA	Homo sapiens	nasal swab	GER/2951/16-17	Germany	Europe	2017	2	6	1719	0	0	0	0	100	0	yes	no	no			yes / month-resolved		yes	yes
MW654310	Human respirovirus 3	viral cRNA	NA	Homo sapiens	swab	GER/3168/16-17	Germany	Europe	2017	2	7	1719	0	0	0	0	100	0	yes	no	no			yes / month-resolved		yes	yes
MW654311	Human respirovirus 3	viral cRNA	NA	Homo sapiens	nasal swab	GER/4118/16-17	Germany	Europe	2017	2	27	1719	0	0	0	0	100	0	yes	no	no			yes / month-resolved		yes	yes
MW654312	Human respirovirus 3	viral cRNA	NA	Homo sapiens	pharyngeal swab	GER/4589/16-17	Germany	Europe	2017	3	22	1719	0	0	0	0	100	0	yes	no	no			yes / month-resolved		yes	yes
MW654313	Human respirovirus 3	viral cRNA	NA	Homo sapiens	nasal swab	GER/4755/16-17	Germany	Europe	2017	4	5	1719	0	0	0	0	100	0	yes	no	no			yes / month-resolved		yes	yes
MW654314	Human respirovirus 3	viral cRNA	NA	Homo sapiens	pharyngeal swab	GER/4844/16-17	Germany	Europe	2017	4	12	1719	0	0	0	0	100	0	yes	no	no			yes / month-resolved		yes	yes
MW654315	Human respirovirus 3	viral cRNA	NA	Homo sapiens	nasal swab	GER/4845/16-17	Germany	Europe	2017	4	10	1719	0	0	0	0	100	0	yes	no	no			yes / month-resolved		yes	yes
MW654316	Human respirovirus 3	viral cRNA	NA	Homo sapiens	nasal swab	GER/4954/16-17	Germany	Europe	2017	4	28	1719	0	0	0	0	100	0	yes	no	no			yes / month-resolved		yes	yes
MW654317	Human respirovirus 3	viral cRNA	NA	Homo sapiens	nasal swab	GER/5101/16-17	Germany	Europe	2017	5	16	1719	0	0	0	0	100	0	yes	no	no			yes / month-resolved		yes	yes
MW654318	Human respirovirus 3	viral cRNA	NA	Homo sapiens	nasal swab	GER/5103/16-17	Germany	Europe	2017	5	15	1719	0	0	0	0	100	0	yes	no	no			yes / month-resolved		yes	yes
MW654319	Human respirovirus 3	viral cRNA	NA	Homo sapiens	swab	GER/5113/16-17	Germany	Europe	2017	5	19	1719	0	0	0	0	100	0	yes	no	no			yes / month-resolved		yes	yes
MW654320	Human respirovirus 3	viral cRNA	NA	Homo sapiens	nasal swab	GER/5195/16-17	Germany	Europe	2017	6	2	1719	0	0	0	0	100	0	yes	no	no			yes / month-resolved		yes	yes
MW654321	Human respirovirus 3	viral cRNA	NA	Homo sapiens	pharyngeal swab	GER/5214/16-17	Germany	Europe	2017	6	8	1719	0	0	0	0	100	0	yes	no	no			yes / month-resolved		yes	yes
MW654322	Human respirovirus 3	viral cRNA	NA	Homo sapiens	nasal swab	GER/5250/16-17	Germany	Europe	2017	6	12	1719	0	0	0	0	100	0	yes	no	no			yes / month-resolved		yes	yes
MW654323	Human respirovirus 3	viral cRNA	NA	Homo sapiens	nasal swab	GER/5300/16-17	Germany	Europe	2017	6	19	1719	0	0	0	0	100	0	yes	no	no			yes / month-resolved		yes	yes
MW654324	Human respirovirus 3	viral cRNA	NA	Homo sapiens	nasal swab	GER/0003/17-18	Germany	Europe	2017	9	28	1719	0	0	0	0	100	0	yes	no	no			yes / month-resolved		yes	yes
MW654325	Human respirovirus 3	viral cRNA	NA	Homo sapiens	nasal swab	GER/0260/17-18	Germany	Europe	2017	10	20	1719	0	0	0	0	100	0	yes	no	no			yes / month-resolved		yes	yes
MW654326	Human respirovirus 3	viral cRNA	NA	Homo sapiens	pharyngeal swab	GER/0385/17-18	Germany	Europe	2017	10	27	1719	0	0	0	0	100	0	yes	no	no			yes / month-resolved		yes	yes
MW654327	Human respirovirus 3	viral cRNA	NA	Homo sapiens	nasal swab	GER/0440/17-18	Germany	Europe	2017	11	3	1719	0	0	0	0	100	0	yes	no	no			yes / month-resolved		yes	yes
MW654328	Human respirovirus 3	viral cRNA	NA	Homo sapiens	nasal swab	GER/0561/17-18	Germany	Europe	2017	11	8	1719	0	0	0	0	100	0	yes	no	no			yes / month-resolved		yes	yes
MW654329	Human respirovirus 3	viral cRNA	NA	Homo sapiens	nasal swab	GER/0622/17-18	Germany	Europe	2017	11	13	1719	0	0	0	0	100	0	yes	no	no			yes / month-resolved		yes	yes
MW654330	Human respirovirus 3	viral cRNA	NA	Homo sapiens	nasal swab	GER/1221/17-18	Germany	Europe	2017	12	11	1719	0	0	0	0	100	0	yes	no	no			yes / month-resolved		yes	yes
MW654331	Human respirovirus 3	viral cRNA	NA	Homo sapiens	pharyngeal swab	GER/1341/17-18	Germany	Europe	2017	12	18	1719	0	0	0	0	100	0	yes	no	no			yes / month-resolved		yes	yes
OM240907	Human respirovirus 3	viral cRNA	NA	Homo sapiens	NA	PIV3_KINRESS_JB0430	South Korea	Asia	2017	6	NA	1719	0	0	0	0	100	0	yes	no	no			yes / month-resolved		yes	yes
OM240908	Human respirovirus 3	viral cRNA	NA	Homo sapiens	NA	PIV3_KINRESS_IC0303	South Korea	Asia	2017	7	NA	1719	0	0	0	0	100	0	yes	no	no			yes / month-resolved		yes	yes
OM240911	Human respirovirus 3	viral cRNA	NA	Homo sapiens	NA	PIV3_KINRESS_GW0367	South Korea	Asia	2017	6	NA	1719	0	0	0	0	100	0	yes	no	no			yes / month-resolved		yes	yes
OM240912	Human respirovirus 3	viral cRNA	NA	Homo sapiens	NA	PIV3_KINRESS_GW0335	South Korea	Asia	2017	5	NA	1719	0	0	0	0	100	0	yes	no	no			yes / month-resolved		yes	yes
OM240920	Human respirovirus 3	viral cRNA	NA	Homo sapiens	NA	PIV3_KINRESS_CN0367	South Korea	Asia	2017	4	NA	1719	0	0	0	0	100	0	yes	no	no			yes / month-resolved		yes	yes
KY355154	Human respirovirus 3	viral cRNA	NA	Homo sapiens	nasopharyngeal swab	BJ/11021/2016	China	Asia	2016	7	NA	1719	0	0	0	0	100	0	yes	no	no			yes / month-resolved		yes	yes
KY355155	Human respirovirus 3	viral cRNA	NA	Homo sapiens	nasopharyngeal swab	BJ/11275/2016	China	Asia	2016	7	NA	1719	0	0	0	0	100	0	yes	no	no			yes / month-resolved		yes	yes
KY355157	Human respirovirus 3	viral cRNA	NA	Homo sapiens	nasopharyngeal swab	BJ/03151/2016	China	Asia	2016	4	NA	1719	0	0	0	0	100	0	yes	no	no			yes / month-resolved		yes	yes
KY355158	Human respirovirus 3	viral cRNA	NA	Homo sapiens	nasopharyngeal swab	BJ/05111/2016	China	Asia	2016	4	NA	1719	0	0	0	0	100	0	yes	no	no			yes / month-resolved		yes	yes
KY355160	Human respirovirus 3	viral cRNA	NA	Homo sapiens	nasopharyngeal swab	BJ/11502/2016	China	Asia	2016	7	NA	1719	0	0	0	0	100	0	yes	no	no			yes / month-resolved		yes	yes
MF034889	Human respirovirus 3	viral cRNA	NA	Homo sapiens	nasopharyngeal swab	hPIV3/USA/UAMS_034/2016	USA	NorthAm	2016	5	26	15438	99.8708	51.1885	100	100	100	100	yes	no	no			yes / month-resolved		yes	yes
MF034890	Human respirovirus 3	viral cRNA	NA	Homo sapiens	nasopharyngeal swab	hPIV3/USA/UAMS_038/2016	USA	NorthAm	2016	6	7	15384	99.8708	51.5755	100	95.9877	100	62.358	yes	no	no			yes / month-resolved		yes	yes
MF034894	Human respirovirus 3	viral cRNA	NA	Homo sapiens	nasopharyngeal swab	hPIV3/USA/ACRI_106/2016	USA	NorthAm	2016	6	1	15446	100	51.686	100	100	100	100	yes	no	no			yes / month-resolved		yes	yes
MF034895	Human respirovirus 3	viral cRNA	NA	Homo sapiens	nasopharyngeal swab	hPIV3/USA/ACRI_108/2016	USA	NorthAm	2016	6	2	15455	99.8708	51.6556	100	100	100	100	yes	no	no			yes / month-resolved		yes	yes
MG773275	Human respirovirus 3	viral cRNA	NA	Homo sapiens	nasopharyngeal aspirate	HPIV3/BuenosAires/ARG/001/2016	Argentina	SouthAm	2016	7	29	15209	97.9974	100	54.8023	100	100	59.5792	yes	no	no			yes / month-resolved		yes	yes
MW645230	Human respirovirus 3	viral cRNA	NA	Homo sapiens	swab	GER/4185/15-16	Germany	Europe	2016	5	9	1677	0	0	0	0	97.5567	0	yes	no	no			yes / month-resolved		yes	yes
MW645231	Human respirovirus 3	viral cRNA	NA	Homo sapiens	swab	GER/0970/16-17	Germany	Europe	2016	12	5	1677	0	0	0	0	97.5567	0	yes	no	no			yes / month-resolved		yes	yes
MW645232	Human respirovirus 3	viral cRNA	NA	Homo sapiens	pharyngeal swab	GER/1001/16-17	Germany	Europe	2016	12	8	1677	0	0	0	0	97.5567	0	yes	no	no			yes / month-resolved		yes	yes
MW654300	Human respirovirus 3	viral cRNA	NA	Homo sapiens	nasal swab	GER/3794/15-16	Germany	Europe	2016	4	4	1719	0	0	0	0	100	0	yes	no	no			yes / month-resolved	outlier - removed		yes
MW654301	Human respirovirus 3	viral cRNA	NA	Homo sapiens	nasal swab	GER/4173/15-16	Germany	Europe	2016	5	9	1719	0	0	0	0	100	0	yes	no	no			yes / month-resolved		yes	yes
MW654302	Human respirovirus 3	viral cRNA	NA	Homo sapiens	nasal swab	GER/4310/15-16	Germany	Europe	2016	6	13	1719	0	0	0	0	100	0	yes	no	no			yes / month-resolved		yes	yes
MW654303	Human respirovirus 3	viral cRNA	NA	Homo sapiens	nasal swab	GER/0844/16-17	Germany	Europe	2016	12	2	1719	0	0	0	0	100	0	yes	no	no			yes / month-resolved		yes	yes
MW654304	Human respirovirus 3	viral cRNA	NA	Homo sapiens	nasal swab	GER/0848/16-17	Germany	Europe	2016	11	30	1719	0	0	0	0	100	0	yes	no	no			yes / month-resolved		yes	yes
MW654305	Human respirovirus 3	viral cRNA	NA	Homo sapiens	nasal swab	GER/0975/16-17	Germany	Europe	2016	12	7	1719	0	0	0	0	100	0	yes	no	no			yes / month-resolved		yes	yes
MW654383	Human respirovirus 3	viral cRNA	NA	Homo sapiens	nasal swab	GER/4049/15-16	Germany	Europe	2016	4	20	1719	0	0	0	0	100	0	yes	no	no			yes / month-resolved	outlier - removed		yes
OM240901	Human respirovirus 3	viral cRNA	NA	Homo sapiens	NA	PIV3_KINRESS_US0215	South Korea	Asia	2016	6	NA	1719	0	0	0	0	100	0	yes	no	no			yes / month-resolved		yes	yes
OM240905	Human respirovirus 3	viral cRNA	NA	Homo sapiens	NA	PIV3_KINRESS_JJ0202	South Korea	Asia	2016	6	NA	1719	0	0	0	0	100	0	yes	no	no			yes / month-resolved		yes	yes
OM240906	Human respirovirus 3	viral cRNA	NA	Homo sapiens	NA	PIV3_KINRESS_JJ0187	South Korea	Asia	2016	5	NA	1719	0	0	0	0	100	0	yes	no	no			yes / month-resolved		yes	yes
OM240919	Human respirovirus 3	viral cRNA	NA	Homo sapiens	NA	PIV3_KINRESS_GB0301	South Korea	Asia	2016	6	NA	1719	0	0	0	0	100	0	yes	no	no			yes / month-resolved		yes	yes
OM240922	Human respirovirus 3	viral cRNA	NA	Homo sapiens	NA	PIV3_KINRESS_CB0332	South Korea	Asia	2016	6	NA	1719	0	0	0	0	100	0	yes	no	no			yes / month-resolved		yes	yes
KT796426	Human respirovirus 3	viral cRNA	NSVH2015-3-48131	Homo sapiens	URT	NA	Spain	Europe	2015	1	14	1719	0	0	0	0	100	0	yes	no	no			yes / month-resolved		yes	yes
KT796427	Human respirovirus 3	viral cRNA	NSVH2015-3-48320	Homo sapiens	URT	NA	Spain	Europe	2015	1	14	1719	0	0	0	0	100	0	yes	no	no			yes / month-resolved		yes	yes
KT796428	Human respirovirus 3	viral cRNA	NSVH2015-3-48395	Homo sapiens	URT	NA	Spain	Europe	2015	1	14	1719	0	0	0	0	100	0	yes	no	no			yes / month-resolved		yes	yes
KT796429	Human respirovirus 3	viral cRNA	NSVH2015-3-48594	Homo sapiens	URT	NA	Spain	Europe	2015	1	14	1719	0	0	0	0	100	0	yes	no	no			yes / month-resolved		yes	yes
KT796430	Human respirovirus 3	viral cRNA	NSVH2015-5-20273	Homo sapiens	URT	NA	Spain	Europe	2015	1	28	1719	0	0	0	0	100	0	yes	no	no			yes / month-resolved		yes	yes
KT796431	Human respirovirus 3	viral cRNA	NSVH2015-6-80813	Homo sapiens	LRT	NA	Spain	Europe	2015	2	5	1719	0	0	0	0	100	0	yes	no	no			yes / month-resolved		yes	yes
KT796432	Human respirovirus 3	viral cRNA	NSVH2015-6-62292	Homo sapiens	URT	NA	Spain	Europe	2015	2	7	1719	0	0	0	0	100	0	yes	no	no			yes / month-resolved		yes	yes
KT796433	Human respirovirus 3	viral cRNA	NSVH2015-11-81946	Homo sapiens	URT	NA	Spain	Europe	2015	3	11	1719	0	0	0	0	100	0	yes	no	no			yes / month-resolved		yes	yes
KT796434	Human respirovirus 3	viral cRNA	NSVH2015-11-40367	Homo sapiens	URT	NA	Spain	Europe	2015	3	13	1719	0	0	0	0	100	0	yes	no	no			yes / month-resolved		yes	yes
KT796435	Human respirovirus 3	viral cRNA	NSVH2015-13-89296	Homo sapiens	URT	NA	Spain	Europe	2015	3	24	1719	0	0	0	0	100	0	yes	no	no			yes / month-resolved		yes	yes
KT796436	Human respirovirus 3	viral cRNA	NSVH2015-13-45002	Homo sapiens	URT	NA	Spain	Europe	2015	3	24	1719	0	0	0	0	100	0	yes	no	no			yes / month-resolved		yes	yes
KT796437	Human respirovirus 3	viral cRNA	NSVH2015-13-90987	Homo sapiens	URT	NA	Spain	Europe	2015	3	27	1719	0	0	0	0	100	0	yes	no	no			yes / month-resolved		yes	yes
KT796438	Human respirovirus 3	viral cRNA	NSVH2015-13-91612	Homo sapiens	URT	NA	Spain	Europe	2015	3	28	1719	0	0	0	0	100	0	yes	no	no			yes / month-resolved		yes	yes
KT796439	Human respirovirus 3	viral cRNA	NSVH2015-14-93375	Homo sapiens	URT	NA	Spain	Europe	2015	3	31	1719	0	0	0	0	100	0	yes	no	no			yes / month-resolved		yes	yes
KT796440	Human respirovirus 3	viral cRNA	NSVH2015-15-96372	Homo sapiens	URT	NA	Spain	Europe	2015	4	6	1719	0	0	0	0	100	0	yes	no	no			yes / month-resolved		yes	yes
KT796441	Human respirovirus 3	viral cRNA	NSVH2015-15-96555	Homo sapiens	URT	NA	Spain	Europe	2015	4	6	1719	0	0	0	0	100	0	yes	no	no			yes / month-resolved		yes	yes
KT796442	Human respirovirus 3	viral cRNA	NSVH2015-15-97333	Homo sapiens	URT	NA	Spain	Europe	2015	4	8	1719	0	0	0	0	100	0	yes	no	no			yes / month-resolved		yes	yes
KT796443	Human respirovirus 3	viral cRNA	NSVH2015-15-50597	Homo sapiens	URT	NA	Spain	Europe	2015	4	8	1719	0	0	0	0	100	0	yes	no	no			yes / month-resolved		yes	yes
KT796444	Human respirovirus 3	viral cRNA	NSVH2015-15-98219	Homo sapiens	URT	NA	Spain	Europe	2015	4	9	1719	0	0	0	0	100	0	yes	no	no			yes / month-resolved		yes	yes
KT796445	Human respirovirus 3	viral cRNA	NSVH2015-15-99033	Homo sapiens	URT	NA	Spain	Europe	2015	4	10	1719	0	0	0	0	100	0	yes	no	no			yes / month-resolved		yes	yes
KT796446	Human respirovirus 3	viral cRNA	NSVH2015-16-00692	Homo sapiens	URT	NA	Spain	Europe	2015	4	14	1719	0	0	0	0	100	0	yes	no	no			yes / month-resolved		yes	yes
KT796447	Human respirovirus 3	viral cRNA	NSVH2015-16-22771	Homo sapiens	LRT	NA	Spain	Europe	2015	4	16	1719	0	0	0	0	100	0	yes	no	no			yes / month-resolved		yes	yes
KT796448	Human respirovirus 3	viral cRNA	NSVH2015-17-56467	Homo sapiens	URT	NA	Spain	Europe	2015	4	21	1719	0	0	0	0	100	0	yes	no	no			yes / month-resolved		yes	yes
KT796449	Human respirovirus 3	viral cRNA	NSVH2015-17-57439	Homo sapiens	URT	NA	Spain	Europe	2015	4	23	1719	0	0	0	0	100	0	yes	no	no			yes / month-resolved		yes	yes
KT796450	Human respirovirus 3	viral cRNA	NSVH2015-17-58429	Homo sapiens	URT	NA	Spain	Europe	2015	4	26	1719	0	0	0	0	100	0	yes	no	no			yes / month-resolved		yes	yes
KT796451	Human respirovirus 3	viral cRNA	NSVH2015-18-58875	Homo sapiens	URT	NA	Spain	Europe	2015	4	27	1719	0	0	0	0	100	0	yes	no	no			yes / month-resolved		yes	yes
KT796452	Human respirovirus 3	viral cRNA	NSVH2015-18-59926	Homo sapiens	URT	NA	Spain	Europe	2015	4	29	1719	0	0	0	0	100	0	yes	no	no			yes / month-resolved		yes	yes
KT796453	Human respirovirus 3	viral cRNA	NSVH2015-18-60868	Homo sapiens	URT	NA	Spain	Europe	2015	5	2	1719	0	0	0	0	100	0	yes	no	no			yes / month-resolved		yes	yes
KT796454	Human respirovirus 3	viral cRNA	NSVH2015-19-63847	Homo sapiens	URT	NA	Spain	Europe	2015	5	9	1719	0	0	0	0	100	0	yes	no	no			yes / month-resolved		yes	yes
KT796455	Human respirovirus 3	viral cRNA	NSVH2015-20-65893	Homo sapiens	URT	NA	Spain	Europe	2015	5	13	1719	0	0	0	0	100	0	yes	no	no			yes / month-resolved		yes	yes
KT796456	Human respirovirus 3	viral cRNA	NSVH2015-20-67163	Homo sapiens	URT	NA	Spain	Europe	2015	5	17	1719	0	0	0	0	100	0	yes	no	no			yes / month-resolved		yes	yes
KT796459	Human respirovirus 3	viral cRNA	NSVH2015-15-99540	Homo sapiens	URT	NA	Spain	Europe	2015	4	12	1719	0	0	0	0	100	0	yes	no	no			yes / month-resolved		yes	yes
KT796461	Human respirovirus 3	viral cRNA	NSVH2015-19-61593	Homo sapiens	URT	NA	Spain	Europe	2015	5	4	1719	0	0	0	0	100	0	yes	no	no			yes / month-resolved		yes	yes
KT898928	Human respirovirus 3	viral cRNA	Pavia/13164/2015	Homo sapiens	nasal swab	NA	Italy	Europe	2015	6	NA	1719	0	0	0	0	100	0	yes	no	no			yes / month-resolved		yes	yes
KX467906	Human respirovirus 3	viral cRNA	NA	Homo sapiens	NA	HPIV3s/Zagreb.HR/29.15(1322)	Croatia	Europe	2015	5	21	3748	0	0	0	100	100	0.782057	yes	no	no			yes / month-resolved		yes	yes
KY355146	Human respirovirus 3	viral cRNA	NA	Homo sapiens	nasopharyngeal swab	BJ/05106/2015	China	Asia	2015	4	NA	1719	0	0	0	0	100	0	yes	no	no			yes / month-resolved		yes	yes
KY355147	Human respirovirus 3	viral cRNA	NA	Homo sapiens	nasopharyngeal swab	BJ/08187/2015	China	Asia	2015	4	NA	1719	0	0	0	0	100	0	yes	no	no			yes / month-resolved		yes	yes
KY355148	Human respirovirus 3	viral cRNA	NA	Homo sapiens	nasopharyngeal swab	BJ/05114/2015	China	Asia	2015	7	NA	1719	0	0	0	0	100	0	yes	no	no			yes / month-resolved		yes	yes
KY355149	Human respirovirus 3	viral cRNA	NA	Homo sapiens	nasopharyngeal swab	BJ/11058/2015	China	Asia	2015	7	NA	1719	0	0	0	0	100	0	yes	no	no			yes / month-resolved		yes	yes
KY355150	Human respirovirus 3	viral cRNA	NA	Homo sapiens	nasopharyngeal swab	BJ/11286/2015	China	Asia	2015	7	NA	1719	0	0	0	0	100	0	yes	no	no			yes / month-resolved		yes	yes
KY355151	Human respirovirus 3	viral cRNA	NA	Homo sapiens	nasopharyngeal swab	BJ/11222/2015	China	Asia	2015	7	NA	1719	0	0	0	0	100	0	yes	no	no			yes / month-resolved		yes	yes
KY355152	Human respirovirus 3	viral cRNA	NA	Homo sapiens	nasopharyngeal swab	BJ/03113/2015	China	Asia	2015	8	NA	1719	0	0	0	0	100	0	yes	no	no			yes / month-resolved		yes	yes
KY355153	Human respirovirus 3	viral cRNA	NA	Homo sapiens	nasopharyngeal swab	BJ/07029/2015	China	Asia	2015	8	NA	1719	0	0	0	0	100	0	yes	no	no			yes / month-resolved		yes	yes
KY355156	Human respirovirus 3	viral cRNA	NA	Homo sapiens	nasopharyngeal swab	BJ/03108/2015	China	Asia	2015	8	NA	1719	0	0	0	0	100	0	yes	no	no			yes / month-resolved		yes	yes
KY355161	Human respirovirus 3	viral cRNA	NA	Homo sapiens	nasopharyngeal swab	BJ/02073/2015	China	Asia	2015	9	NA	1719	0	0	0	0	100	0	yes	no	no			yes / month-resolved		yes	yes
MW654283	Human respirovirus 3	viral cRNA	NA	Homo sapiens	nasal swab	GER/1461/14-15	Germany	Europe	2015	1	5	1719	0	0	0	0	100	0	yes	no	no			yes / month-resolved		yes	yes
MW654284	Human respirovirus 3	viral cRNA	NA	Homo sapiens	pharyngeal swab	GER/4324/14-15	Germany	Europe	2015	3	12	1719	0	0	0	0	100	0	yes	no	no			yes / month-resolved		yes	yes
MW654285	Human respirovirus 3	viral cRNA	NA	Homo sapiens	nasal swab	GER/4412/14-15	Germany	Europe	2015	3	16	1719	0	0	0	0	100	0	yes	no	no			yes / month-resolved		yes	yes
MW654286	Human respirovirus 3	viral cRNA	NA	Homo sapiens	nasal swab	GER/4566/14-15	Germany	Europe	2015	3	23	1719	0	0	0	0	100	0	yes	no	no			yes / month-resolved		yes	yes
MW654287	Human respirovirus 3	viral cRNA	NA	Homo sapiens	nasal swab	GER/4568/14-15	Germany	Europe	2015	3	23	1719	0	0	0	0	100	0	yes	no	no			yes / month-resolved		yes	yes
MW654288	Human respirovirus 3	viral cRNA	NA	Homo sapiens	nasal swab	GER/4967/14-15	Germany	Europe	2015	4	13	1719	0	0	0	0	100	0	yes	no	no			yes / month-resolved		yes	yes
MW654289	Human respirovirus 3	viral cRNA	NA	Homo sapiens	nasopharyngeal swab	GER/4993/14-15	Germany	Europe	2015	4	11	1719	0	0	0	0	100	0	yes	no	no			yes / month-resolved		yes	yes
MW654290	Human respirovirus 3	viral cRNA	NA	Homo sapiens	nasal swab	GER/5069/14-15	Germany	Europe	2015	5	4	1719	0	0	0	0	100	0	yes	no	no			yes / month-resolved		yes	yes
MW654291	Human respirovirus 3	viral cRNA	NA	Homo sapiens	nasal swab	GER/5077/14-15	Germany	Europe	2015	5	5	1719	0	0	0	0	100	0	yes	no	no			yes / month-resolved		yes	yes
MW654292	Human respirovirus 3	viral cRNA	NA	Homo sapiens	nasal swab	GER/5078/14-15	Germany	Europe	2015	5	5	1719	0	0	0	0	100	0	yes	no	no			yes / month-resolved		yes	yes
MW654293	Human respirovirus 3	viral cRNA	NA	Homo sapiens	nasal swab	GER/5339/14-15	Germany	Europe	2015	9	7	1719	0	0	0	0	100	0	yes	no	no			yes / month-resolved		yes	yes
MW654294	Human respirovirus 3	viral cRNA	NA	Homo sapiens	pharyngeal swab	GER/0145/15-16	Germany	Europe	2015	10	13	1719	0	0	0	0	100	0	yes	no	no			yes / month-resolved		yes	yes
MW654295	Human respirovirus 3	viral cRNA	NA	Homo sapiens	nasal swab	GER/0349/15-16	Germany	Europe	2015	11	5	1719	0	0	0	0	100	0	yes	no	no			yes / month-resolved		yes	yes
MW654296	Human respirovirus 3	viral cRNA	NA	Homo sapiens	nasal swab	GER/0357/15-16	Germany	Europe	2015	11	9	1719	0	0	0	0	100	0	yes	no	no			yes / month-resolved		yes	yes
MW654297	Human respirovirus 3	viral cRNA	NA	Homo sapiens	nasal swab	GER/0358/15-16	Germany	Europe	2015	11	9	1719	0	0	0	0	100	0	yes	no	no			yes / month-resolved		yes	yes
MW654298	Human respirovirus 3	viral cRNA	NA	Homo sapiens	nasal swab	GER/0384/15-16	Germany	Europe	2015	11	9	1719	0	0	0	0	100	0	yes	no	no			yes / month-resolved		yes	yes
MW654299	Human respirovirus 3	viral cRNA	NA	Homo sapiens	nasal swab	GER/0456/15-16	Germany	Europe	2015	11	13	1719	0	0	0	0	100	0	yes	no	no			yes / month-resolved		yes	yes
MW654381	Human respirovirus 3	viral cRNA	NA	Homo sapiens	nasal swab	GER/0280/15-16	Germany	Europe	2015	11	2	1719	0	0	0	0	100	0	yes	no	no			yes / month-resolved		yes	yes
KT796370	Human respirovirus 3	viral cRNA	NSVH2014-9-41318	Homo sapiens	URT	NA	Spain	Europe	2014	2	26	1719	0	0	0	0	100	0	yes	no	no			yes / month-resolved		yes	yes
KT796371	Human respirovirus 3	viral cRNA	NSVH2014-10-45149	Homo sapiens	URT	NA	Spain	Europe	2014	3	5	1719	0	0	0	0	100	0	yes	no	no			yes / month-resolved		yes	yes
KT796372	Human respirovirus 3	viral cRNA	NSVH2014-12-51083	Homo sapiens	URT	NA	Spain	Europe	2014	3	17	1719	0	0	0	0	100	0	yes	no	no			yes / month-resolved		yes	yes
KT796373	Human respirovirus 3	viral cRNA	NSVH2014-13-57715	Homo sapiens	URT	NA	Spain	Europe	2014	3	28	1719	0	0	0	0	100	0	yes	no	no			yes / month-resolved		yes	yes
KT796374	Human respirovirus 3	viral cRNA	NSVH2014-15-02874	Homo sapiens	URT	NA	Spain	Europe	2014	4	7	1719	0	0	0	0	100	0	yes	no	no			yes / month-resolved		yes	yes
KT796375	Human respirovirus 3	viral cRNA	NSVH2014-15-04749	Homo sapiens	URT	NA	Spain	Europe	2014	4	9	1719	0	0	0	0	100	0	yes	no	no			yes / month-resolved		yes	yes
KT796376	Human respirovirus 3	viral cRNA	NSVH2014-15-04729	Homo sapiens	URT	NA	Spain	Europe	2014	4	11	1719	0	0	0	0	100	0	yes	no	no			yes / month-resolved		yes	yes
KT796377	Human respirovirus 3	viral cRNA	NSVH2014-15-06216	Homo sapiens	URT	NA	Spain	Europe	2014	4	12	1719	0	0	0	0	100	0	yes	no	no			yes / month-resolved		yes	yes
KT796378	Human respirovirus 3	viral cRNA	NSVH2014-15-06351	Homo sapiens	URT	NA	Spain	Europe	2014	4	12	1719	0	0	0	0	100	0	yes	no	no			yes / month-resolved		yes	yes
KT796379	Human respirovirus 3	viral cRNA	NSVH2014-16-07133	Homo sapiens	URT	NA	Spain	Europe	2014	4	14	1719	0	0	0	0	100	0	yes	no	no			yes / month-resolved		yes	yes
KT796380	Human respirovirus 3	viral cRNA	NSVH2014-16-05691	Homo sapiens	URT	NA	Spain	Europe	2014	4	14	1719	0	0	0	0	100	0	yes	no	no			yes / month-resolved		yes	yes
KT796381	Human respirovirus 3	viral cRNA	NSVH2014-17-09634	Homo sapiens	URT	NA	Spain	Europe	2014	4	25	1719	0	0	0	0	100	0	yes	no	no			yes / month-resolved		yes	yes
KT796382	Human respirovirus 3	viral cRNA	NSVH2014-17-13613	Homo sapiens	URT	NA	Spain	Europe	2014	4	27	1719	0	0	0	0	100	0	yes	no	no			yes / month-resolved		yes	yes
KT796383	Human respirovirus 3	viral cRNA	NSVH2014-18-15042	Homo sapiens	URT	NA	Spain	Europe	2014	4	29	1719	0	0	0	0	100	0	yes	no	no			yes / month-resolved		yes	yes
KT796384	Human respirovirus 3	viral cRNA	NSVH2014-18-15565	Homo sapiens	URT	NA	Spain	Europe	2014	4	30	1719	0	0	0	0	100	0	yes	no	no			yes / month-resolved		yes	yes
KT796385	Human respirovirus 3	viral cRNA	NSVH2014-19-19616	Homo sapiens	URT	NA	Spain	Europe	2014	5	9	1719	0	0	0	0	100	0	yes	no	no			yes / month-resolved		yes	yes
KT796386	Human respirovirus 3	viral cRNA	NSVH2014-20-17679	Homo sapiens	URT	NA	Spain	Europe	2014	5	16	1719	0	0	0	0	100	0	yes	no	no			yes / month-resolved		yes	yes
KT796387	Human respirovirus 3	viral cRNA	NSVH2014-20-23867	Homo sapiens	URT	NA	Spain	Europe	2014	5	18	1719	0	0	0	0	100	0	yes	no	no			yes / month-resolved		yes	yes
KT796388	Human respirovirus 3	viral cRNA	NSVH2014-21-20408	Homo sapiens	URT	NA	Spain	Europe	2014	5	23	1719	0	0	0	0	100	0	yes	no	no			yes / month-resolved		yes	yes
KT796389	Human respirovirus 3	viral cRNA	NSVH2014-21-20464	Homo sapiens	URT	NA	Spain	Europe	2014	5	23	1719	0	0	0	0	100	0	yes	no	no			yes / month-resolved		yes	yes
KT796390	Human respirovirus 3	viral cRNA	NSVH2014-23-24123	Homo sapiens	URT	NA	Spain	Europe	2014	6	2	1719	0	0	0	0	100	0	yes	no	no			yes / month-resolved		yes	yes
KT796391	Human respirovirus 3	viral cRNA	NSVH2014-23-38439	Homo sapiens	URT	NA	Spain	Europe	2014	6	2	1719	0	0	0	0	100	0	yes	no	no			yes / month-resolved		yes	yes
KT796392	Human respirovirus 3	viral cRNA	NSVH2014-23-32398	Homo sapiens	URT	NA	Spain	Europe	2014	6	4	1719	0	0	0	0	100	0	yes	no	no			yes / month-resolved		yes	yes
KT796393	Human respirovirus 3	viral cRNA	NSVH2014-23-25887	Homo sapiens	URT	NA	Spain	Europe	2014	6	6	1719	0	0	0	0	100	0	yes	no	no			yes / month-resolved		yes	yes
KT796394	Human respirovirus 3	viral cRNA	NSVH2014-27-35633	Homo sapiens	URT	NA	Spain	Europe	2014	7	1	1719	0	0	0	0	100	0	yes	no	no			yes / month-resolved		yes	yes
KT796395	Human respirovirus 3	viral cRNA	NSVH2014-24-43329	Homo sapiens	URT	NA	Spain	Europe	2014	6	10	1719	0	0	0	0	100	0	yes	no	no			yes / month-resolved		yes	yes
KT796396	Human respirovirus 3	viral cRNA	NSVH2014-24-27588	Homo sapiens	URT	NA	Spain	Europe	2014	6	11	1719	0	0	0	0	100	0	yes	no	no			yes / month-resolved		yes	yes
KT796397	Human respirovirus 3	viral cRNA	NSVH2014-24-28533	Homo sapiens	URT	NA	Spain	Europe	2014	6	13	1719	0	0	0	0	100	0	yes	no	no			yes / month-resolved		yes	yes
KT796398	Human respirovirus 3	viral cRNA	NSVH2014-24-28736	Homo sapiens	URT	NA	Spain	Europe	2014	6	13	1719	0	0	0	0	100	0	yes	no	no			yes / month-resolved		yes	yes
KT796399	Human respirovirus 3	viral cRNA	NSVH2014-24-28743	Homo sapiens	URT	NA	Spain	Europe	2014	6	13	1719	0	0	0	0	100	0	yes	no	no			yes / month-resolved		yes	yes
KT796400	Human respirovirus 3	viral cRNA	NSVH2014-25-29674	Homo sapiens	URT	NA	Spain	Europe	2014	6	16	1719	0	0	0	0	100	0	yes	no	no			yes / month-resolved		yes	yes
KT796401	Human respirovirus 3	viral cRNA	NSVH2014-25-31723	Homo sapiens	URT	NA	Spain	Europe	2014	6	21	1719	0	0	0	0	100	0	yes	no	no			yes / month-resolved		yes	yes
KT796402	Human respirovirus 3	viral cRNA	NSVH2014-26-32584	Homo sapiens	URT	NA	Spain	Europe	2014	6	23	1719	0	0	0	0	100	0	yes	no	no			yes / month-resolved		yes	yes
KT796403	Human respirovirus 3	viral cRNA	NSVH2014-27-37213	Homo sapiens	LRT	NA	Spain	Europe	2014	7	4	1719	0	0	0	0	100	0	yes	no	no			yes / month-resolved		yes	yes
KT796404	Human respirovirus 3	viral cRNA	NSVH2014-29-42647	Homo sapiens	URT	NA	Spain	Europe	2014	7	18	1719	0	0	0	0	100	0	yes	no	no			yes / month-resolved		yes	yes
KT796405	Human respirovirus 3	viral cRNA	NSVH2014-31-46993	Homo sapiens	URT	NA	Spain	Europe	2014	7	30	1719	0	0	0	0	100	0	yes	no	no			yes / month-resolved		yes	yes
KT796406	Human respirovirus 3	viral cRNA	NSVH2014-31-47421	Homo sapiens	URT	NA	Spain	Europe	2014	7	31	1719	0	0	0	0	100	0	yes	no	no			yes / month-resolved		yes	yes
KT796407	Human respirovirus 3	viral cRNA	NSVH2014-32-50334	Homo sapiens	URT	NA	Spain	Europe	2014	8	8	1719	0	0	0	0	100	0	yes	no	no			yes / month-resolved		yes	yes
KT796408	Human respirovirus 3	viral cRNA	NSVH2014-32-50436	Homo sapiens	URT	NA	Spain	Europe	2014	8	8	1719	0	0	0	0	100	0	yes	no	no			yes / month-resolved		yes	yes
KT796409	Human respirovirus 3	viral cRNA	NSVH2014-34-78424	Homo sapiens	URT	NA	Spain	Europe	2014	8	22	1719	0	0	0	0	100	0	yes	no	no			yes / month-resolved		yes	yes
KT796410	Human respirovirus 3	viral cRNA	NSVH2014-34-55429	Homo sapiens	URT	NA	Spain	Europe	2014	8	23	1719	0	0	0	0	100	0	yes	no	no			yes / month-resolved		yes	yes
KT796411	Human respirovirus 3	viral cRNA	NSVH2014-34-55581	Homo sapiens	URT	NA	Spain	Europe	2014	8	24	1719	0	0	0	0	100	0	yes	no	no			yes / month-resolved		yes	yes
KT796412	Human respirovirus 3	viral cRNA	NSVH2014-38-63785	Homo sapiens	URT	NA	Spain	Europe	2014	9	15	1719	0	0	0	0	100	0	yes	no	no			yes / month-resolved		yes	yes
KT796413	Human respirovirus 3	viral cRNA	NSVH2014-40-68658	Homo sapiens	URT	NA	Spain	Europe	2014	9	29	1719	0	0	0	0	100	0	yes	no	no			yes / month-resolved		yes	yes
KT796414	Human respirovirus 3	viral cRNA	NSVH2014-40-68798	Homo sapiens	URT	NA	Spain	Europe	2014	9	29	1719	0	0	0	0	100	0	yes	no	no			yes / month-resolved		yes	yes
KT796415	Human respirovirus 3	viral cRNA	NSVH2014-42-74938	Homo sapiens	URT	NA	Spain	Europe	2014	10	14	1719	0	0	0	0	100	0	yes	no	no			yes / month-resolved		yes	yes
KT796416	Human respirovirus 3	viral cRNA	NSVH2014-42-75209	Homo sapiens	LRT	NA	Spain	Europe	2014	10	15	1719	0	0	0	0	100	0	yes	no	no			yes / month-resolved		yes	yes
KT796417	Human respirovirus 3	viral cRNA	NSVH2014-45-11198	Homo sapiens	URT	NA	Spain	Europe	2014	11	7	1719	0	0	0	0	100	0	yes	no	no			yes / month-resolved		yes	yes
KT796418	Human respirovirus 3	viral cRNA	NSVH2014-45-27445	Homo sapiens	URT	NA	Spain	Europe	2014	11	7	1719	0	0	0	0	100	0	yes	no	no			yes / month-resolved		yes	yes
KT796419	Human respirovirus 3	viral cRNA	NSVH2014-47-91347	Homo sapiens	URT	NA	Spain	Europe	2014	11	20	1719	0	0	0	0	100	0	yes	no	no			yes / month-resolved		yes	yes
KT796420	Human respirovirus 3	viral cRNA	NSVH2014-48-92818	Homo sapiens	LRT	NA	Spain	Europe	2014	11	24	1719	0	0	0	0	100	0	yes	no	no			yes / month-resolved		yes	yes
KT796421	Human respirovirus 3	viral cRNA	NSVH2014-49-95812	Homo sapiens	URT	NA	Spain	Europe	2014	12	1	1719	0	0	0	0	100	0	yes	no	no			yes / month-resolved		yes	yes
KT796422	Human respirovirus 3	viral cRNA	NSVH2014-49-26392	Homo sapiens	URT	NA	Spain	Europe	2014	12	5	1719	0	0	0	0	100	0	yes	no	no			yes / month-resolved		yes	yes
KT796423	Human respirovirus 3	viral cRNA	NSVH2014-49-27331	Homo sapiens	URT	NA	Spain	Europe	2014	12	7	1719	0	0	0	0	100	0	yes	no	no			yes / month-resolved		yes	yes
KT796424	Human respirovirus 3	viral cRNA	NSVH2014-52-38938	Homo sapiens	URT	NA	Spain	Europe	2014	12	28	1719	0	0	0	0	100	0	yes	no	no			yes / month-resolved		yes	yes
KT796425	Human respirovirus 3	viral cRNA	NSVH2014-1-39424	Homo sapiens	URT	NA	Spain	Europe	2014	12	29	1719	0	0	0	0	100	0	yes	no	no			yes / month-resolved		yes	yes
KT796457	Human respirovirus 3	viral cRNA	NSVH2014-16-07130	Homo sapiens	URT	NA	Spain	Europe	2014	4	14	1719	0	0	0	0	100	0	yes	no	no			yes / month-resolved		yes	yes
KT796458	Human respirovirus 3	viral cRNA	NSVH2014-52-05083	Homo sapiens	LRT	NA	Spain	Europe	2014	12	23	1719	0	0	0	0	100	0	yes	no	no			yes / month-resolved		yes	yes
KT796460	Human respirovirus 3	viral cRNA	NSVH2014-15-04182	Homo sapiens	URT	NA	Spain	Europe	2014	4	10	1719	0	0	0	0	100	0	yes	no	no			yes / month-resolved		yes	yes
KT898929	Human respirovirus 3	viral cRNA	Pavia/14610/2014	Homo sapiens	nasal swab	NA	Italy	Europe	2014	6	NA	1719	0	0	0	0	100	0	yes	no	no			yes / month-resolved		yes	yes
KT898930	Human respirovirus 3	viral cRNA	Pavia/16973/2014	Homo sapiens	nasal swab	NA	Italy	Europe	2014	7	NA	1719	0	0	0	0	100	0	yes	no	no			yes / month-resolved		yes	yes
KT898931	Human respirovirus 3	viral cRNA	Pavia/17961/2014	Homo sapiens	nasal swab	NA	Italy	Europe	2014	7	NA	1719	0	0	0	0	100	0	yes	no	no			yes / month-resolved		yes	yes
KT898932	Human respirovirus 3	viral cRNA	Pavia/15215/2014	Homo sapiens	nasal swab	NA	Italy	Europe	2014	6	NA	1719	0	0	0	0	100	0	yes	no	no			yes / month-resolved		yes	yes
KX467897	Human respirovirus 3	viral cRNA	NA	Homo sapiens	NA	HPIV3s/Zagreb.HR/08.14(346)	Croatia	Europe	2014	2	17	3748	0	0	0	100	100	0.782057	yes	no	no			yes / month-resolved		yes	yes
KX467898	Human respirovirus 3	viral cRNA	NA	Homo sapiens	NA	HPIV3s/Zagreb.HR/08.14(390)	Croatia	Europe	2014	2	20	3748	0	0	0	100	100	0	yes	no	no			yes / month-resolved	outlier - removed		yes
KX467899	Human respirovirus 3	viral cRNA	NA	Homo sapiens	NA	HPIV3s/Zagreb.HR/08.14(420)	Croatia	Europe	2014	2	21	3748	0	0	0	100	100	0.782057	yes	no	no			yes / month-resolved		yes	yes
KX467904	Human respirovirus 3	viral cRNA	NA	Homo sapiens	NA	HPIV3s/Zagreb.HR/21.14(1014)	Croatia	Europe	2014	5	23	3748	0	0	0	100	100	0.782057	yes	no	no			yes / month-resolved		yes	yes
KX467905	Human respirovirus 3	viral cRNA	NA	Homo sapiens	NA	HPIV3s/Zagreb.HR/40.14(1406)	Croatia	Europe	2014	10	2	3748	0	0	0	100	100	0.782057	yes	no	no			yes / month-resolved		yes	yes
KX912810	Human respirovirus 3	viral cRNA	NA	Homo sapiens	nasopharyngeal swab	MY-U3395/14	Malaysia	Asia	2014	1	20	1719	0	0	0	0	100	0	yes	no	no			yes / month-resolved		yes	yes
KX912811	Human respirovirus 3	viral cRNA	NA	Homo sapiens	nasopharyngeal swab	MY-U3403/14	Malaysia	Asia	2014	1	20	1719	0	0	0	0	100	0	yes	no	no			yes / month-resolved		yes	yes
KX912812	Human respirovirus 3	viral cRNA	NA	Homo sapiens	nasopharyngeal swab	MY-U3475/14	Malaysia	Asia	2014	2	7	1719	0	0	0	0	100	0	yes	no	no			yes / month-resolved		yes	yes
KX912813	Human respirovirus 3	viral cRNA	NA	Homo sapiens	nasopharyngeal swab	MY-U3604/14	Malaysia	Asia	2014	3	7	1719	0	0	0	0	100	0	yes	no	no			yes / month-resolved		yes	yes
KX912814	Human respirovirus 3	viral cRNA	NA	Homo sapiens	nasopharyngeal swab	MY-U3828/14	Malaysia	Asia	2014	4	28	1719	0	0	0	0	100	0	yes	no	no			yes / month-resolved		yes	yes
KX912815	Human respirovirus 3	viral cRNA	NA	Homo sapiens	nasopharyngeal swab	MY-U3851/14	Malaysia	Asia	2014	5	2	1719	0	0	0	0	100	0	yes	no	no			yes / month-resolved		yes	yes
KX912816	Human respirovirus 3	viral cRNA	NA	Homo sapiens	nasopharyngeal swab	MY-U3866/14	Malaysia	Asia	2014	5	5	1719	0	0	0	0	100	0	yes	no	no			yes / month-resolved		yes	yes
KX912817	Human respirovirus 3	viral cRNA	NA	Homo sapiens	nasopharyngeal swab	MY-U3890/14	Malaysia	Asia	2014	5	12	1719	0	0	0	0	100	0	yes	no	no			yes / month-resolved		yes	yes
KX912818	Human respirovirus 3	viral cRNA	NA	Homo sapiens	nasopharyngeal swab	MY-U3897/14	Malaysia	Asia	2014	5	14	1719	0	0	0	0	100	0	yes	no	no			yes / month-resolved		yes	yes
KX912819	Human respirovirus 3	viral cRNA	NA	Homo sapiens	nasopharyngeal swab	MY-U3900/14	Malaysia	Asia	2014	5	14	1719	0	0	0	0	100	0	yes	no	no			yes / month-resolved		yes	yes
KX912820	Human respirovirus 3	viral cRNA	NA	Homo sapiens	nasopharyngeal swab	MY-U3902/14	Malaysia	Asia	2014	5	16	1719	0	0	0	0	100	0	yes	no	no			yes / month-resolved		yes	yes
KX912821	Human respirovirus 3	viral cRNA	NA	Homo sapiens	nasopharyngeal swab	MY-U3915/14	Malaysia	Asia	2014	5	19	1719	0	0	0	0	100	0	yes	no	no			yes / month-resolved		yes	yes
KY355144	Human respirovirus 3	viral cRNA	NA	Homo sapiens	nasopharyngeal swab	BJ/251/2014	China	Asia	2014	9	NA	1719	0	0	0	0	100	0	yes	no	no			yes / month-resolved		yes	yes
KY355145	Human respirovirus 3	viral cRNA	NA	Homo sapiens	nasopharyngeal swab	BJ/242/2014	China	Asia	2014	9	NA	1719	0	0	0	0	100	0	yes	no	no			yes / month-resolved		yes	yes
KY355159	Human respirovirus 3	viral cRNA	NA	Homo sapiens	nasopharyngeal swab	BJ/16/2014	China	Asia	2014	9	NA	1719	0	0	0	0	100	0	yes	no	no			yes / month-resolved		yes	yes
MW654252	Human respirovirus 3	viral cRNA	NA	Homo sapiens	nasal swab	GER/3284/13-14	Germany	Europe	2014	4	8	1719	0	0	0	0	100	0	yes	no	no			yes / month-resolved		yes	yes
MW654259	Human respirovirus 3	viral cRNA	NA	Homo sapiens	nasal swab	GER/2346/13-14	Germany	Europe	2014	2	27	1719	0	0	0	0	100	0	yes	no	no			yes / month-resolved		yes	yes
MW654260	Human respirovirus 3	viral cRNA	NA	Homo sapiens	nasal swab	GER/3008/13-14	Germany	Europe	2014	3	24	1719	0	0	0	0	100	0	yes	no	no			yes / month-resolved		yes	yes
MW654261	Human respirovirus 3	viral cRNA	NA	Homo sapiens	nasal swab	GER/3336/13-14	Germany	Europe	2014	4	14	1719	0	0	0	0	100	0	yes	no	no			yes / month-resolved		yes	yes
MW654262	Human respirovirus 3	viral cRNA	NA	Homo sapiens	nasal swab	GER/3505/13-14	Germany	Europe	2014	5	5	1719	0	0	0	0	100	0	yes	no	no			yes / month-resolved		yes	yes
MW654263	Human respirovirus 3	viral cRNA	NA	Homo sapiens	nasal swab	GER/3569/13-14	Germany	Europe	2014	5	15	1719	0	0	0	0	100	0	yes	no	no			yes / month-resolved		yes	yes
MW654264	Human respirovirus 3	viral cRNA	NA	Homo sapiens	nasal swab	GER/3629/13-14	Germany	Europe	2014	5	19	1719	0	0	0	0	100	0	yes	no	no			yes / month-resolved		yes	yes
MW654265	Human respirovirus 3	viral cRNA	NA	Homo sapiens	nasal swab	GER/3650/13-14	Germany	Europe	2014	5	26	1719	0	0	0	0	100	0	yes	no	no			yes / month-resolved		yes	yes
MW654266	Human respirovirus 3	viral cRNA	NA	Homo sapiens	nasal swab	GER/3762/13-14	Germany	Europe	2014	6	16	1719	0	0	0	0	100	0	yes	no	no			yes / month-resolved		yes	yes
MW654267	Human respirovirus 3	viral cRNA	NA	Homo sapiens	nasal swab	GER/3840/13-14	Germany	Europe	2014	7	2	1719	0	0	0	0	100	0	yes	no	no			yes / month-resolved		yes	yes
MW654268	Human respirovirus 3	viral cRNA	NA	Homo sapiens	nasal swab	GER/4020/13-14	Germany	Europe	2014	8	25	1719	0	0	0	0	100	0	yes	no	no			yes / month-resolved		yes	yes
MW654269	Human respirovirus 3	viral cRNA	NA	Homo sapiens	nasal swab	GER/0055/14-15	Germany	Europe	2014	10	6	1719	0	0	0	0	100	0	yes	no	no			yes / month-resolved		yes	yes
MW654270	Human respirovirus 3	viral cRNA	NA	Homo sapiens	nasal swab	GER/0141/14-15	Germany	Europe	2014	10	14	1719	0	0	0	0	100	0	yes	no	no			yes / month-resolved		yes	yes
MW654271	Human respirovirus 3	viral cRNA	NA	Homo sapiens	nasal swab	GER/0161/14-15	Germany	Europe	2014	10	14	1719	0	0	0	0	100	0	yes	no	no			yes / month-resolved		yes	yes
MW654272	Human respirovirus 3	viral cRNA	NA	Homo sapiens	nasal swab	GER/0239/14-15	Germany	Europe	2014	10	23	1719	0	0	0	0	100	0	yes	no	no			yes / month-resolved		yes	yes
MW654273	Human respirovirus 3	viral cRNA	NA	Homo sapiens	nasal swab	GER/0372/14-15	Germany	Europe	2014	11	5	1719	0	0	0	0	100	0	yes	no	no			yes / month-resolved		yes	yes
MW654274	Human respirovirus 3	viral cRNA	NA	Homo sapiens	nasopharyngeal swab	GER/0399/14-15	Germany	Europe	2014	11	3	1719	0	0	0	0	100	0	yes	no	no			yes / month-resolved		yes	yes
MW654275	Human respirovirus 3	viral cRNA	NA	Homo sapiens	nasal swab	GER/0437/14-15	Germany	Europe	2014	11	10	1719	0	0	0	0	100	0	yes	no	no			yes / month-resolved		yes	yes
MW654276	Human respirovirus 3	viral cRNA	NA	Homo sapiens	nasal swab	GER/0454/14-15	Germany	Europe	2014	11	11	1719	0	0	0	0	100	0	yes	no	no			yes / month-resolved		yes	yes
MW654277	Human respirovirus 3	viral cRNA	NA	Homo sapiens	nasal swab	GER/0554/14-15	Germany	Europe	2014	11	18	1719	0	0	0	0	100	0	yes	no	no			yes / month-resolved		yes	yes
MW654278	Human respirovirus 3	viral cRNA	NA	Homo sapiens	nasal swab	GER/0584/14-15	Germany	Europe	2014	11	19	1719	0	0	0	0	100	0	yes	no	no			yes / month-resolved		yes	yes
MW654279	Human respirovirus 3	viral cRNA	NA	Homo sapiens	pharyngeal swab	GER/0598/14-15	Germany	Europe	2014	11	21	1719	0	0	0	0	100	0	yes	no	no			yes / month-resolved		yes	yes
MW654280	Human respirovirus 3	viral cRNA	NA	Homo sapiens	nasal swab	GER/0605/14-15	Germany	Europe	2014	11	21	1719	0	0	0	0	100	0	yes	no	no			yes / month-resolved		yes	yes
MW654281	Human respirovirus 3	viral cRNA	NA	Homo sapiens	nasal swab	GER/0608/14-15	Germany	Europe	2014	11	19	1719	0	0	0	0	100	0	yes	no	no			yes / month-resolved		yes	yes
MW654282	Human respirovirus 3	viral cRNA	NA	Homo sapiens	nasal swab	GER/0922/14-15	Germany	Europe	2014	12	5	1719	0	0	0	0	100	0	yes	no	no			yes / month-resolved		yes	yes
MW654382	Human respirovirus 3	viral cRNA	NA	Homo sapiens	nasal swab	GER/0368/14-15	Germany	Europe	2014	11	3	1719	0	0	0	0	100	0	yes	no	no			yes / month-resolved		yes	yes
KP690769	Human respirovirus 3	viral cRNA	13-s-7	Homo sapiens	NA	NA	China	Asia	2013	1	4	1719	0	0	0	0	100	0	yes	no	no			yes / month-resolved		yes	yes
KP690770	Human respirovirus 3	viral cRNA	13-s-16	Homo sapiens	NA	NA	China	Asia	2013	1	9	1719	0	0	0	0	100	0	yes	no	no			yes / month-resolved		yes	yes
KP690771	Human respirovirus 3	viral cRNA	13-s-23	Homo sapiens	NA	NA	China	Asia	2013	1	21	1719	0	0	0	0	100	0	yes	no	no			yes / month-resolved		yes	yes
KP690772	Human respirovirus 3	viral cRNA	13-s-56	Homo sapiens	NA	NA	China	Asia	2013	3	17	1719	0	0	0	0	100	0	yes	no	no			yes / month-resolved		yes	yes
KP690791	Human respirovirus 3	viral cRNA	13-s-42	Homo sapiens	NA	NA	China	Asia	2013	2	25	1719	0	0	0	0	100	0	yes	no	no			yes / month-resolved		yes	yes
KP690792	Human respirovirus 3	viral cRNA	13-s-54	Homo sapiens	NA	NA	China	Asia	2013	3	20	1719	0	0	0	0	100	0	yes	no	no			yes / month-resolved		yes	yes
KT796368	Human respirovirus 3	viral cRNA	NSVH2013-40-03892	Homo sapiens	URT	NA	Spain	Europe	2013	10	2	1719	0	0	0	0	100	0	yes	no	no			yes / month-resolved		yes	yes
KT796369	Human respirovirus 3	viral cRNA	NSVH2013-41-51296	Homo sapiens	URT	NA	Spain	Europe	2013	10	10	1719	0	0	0	0	100	0	yes	no	no			yes / month-resolved		yes	yes
KT898925	Human respirovirus 3	viral cRNA	Pavia/4139/2013	Homo sapiens	nasal swab	NA	Italy	Europe	2013	2	NA	1719	0	0	0	0	100	0	yes	no	no			yes / month-resolved		yes	yes
KT898926	Human respirovirus 3	viral cRNA	Pavia/14549/2013	Homo sapiens	nasal swab	NA	Italy	Europe	2013	7	NA	1719	0	0	0	0	100	0	yes	no	no			yes / month-resolved		yes	yes
KX467896	Human respirovirus 3	viral cRNA	NA	Homo sapiens	NA	HPIV3s/Zagreb.HR/46.13(1650)	Croatia	Europe	2013	11	15	3748	0	0	0	100	100	0.782057	yes	no	no			yes / month-resolved		yes	yes
KX467903	Human respirovirus 3	viral cRNA	NA	Homo sapiens	NA	HPIV3s/Zagreb.HR/46.13(1651)	Croatia	Europe	2013	11	15	3748	0	0	0	100	100	0.782057	yes	no	no			yes / month-resolved		yes	yes
KX912780	Human respirovirus 3	viral cRNA	NA	Homo sapiens	nasopharyngeal swab	MY-U1765/13	Malaysia	Asia	2013	1	2	1719	0	0	0	0	100	0	yes	no	no			yes / month-resolved		yes	yes
KX912781	Human respirovirus 3	viral cRNA	NA	Homo sapiens	nasopharyngeal swab	MY-U2018/13	Malaysia	Asia	2013	2	22	1719	0	0	0	0	100	0	yes	no	no			yes / month-resolved		yes	yes
KX912782	Human respirovirus 3	viral cRNA	NA	Homo sapiens	nasopharyngeal swab	MY-U2020/13	Malaysia	Asia	2013	2	22	1719	0	0	0	0	100	0	yes	no	no			yes / month-resolved		yes	yes
KX912783	Human respirovirus 3	viral cRNA	NA	Homo sapiens	nasopharyngeal swab	MY-U2024/13	Malaysia	Asia	2013	2	22	1719	0	0	0	0	100	0	yes	no	no			yes / month-resolved		yes	yes
KX912784	Human respirovirus 3	viral cRNA	NA	Homo sapiens	nasopharyngeal swab	MY-U2103/13	Malaysia	Asia	2013	3	8	1719	0	0	0	0	100	0	yes	no	no			yes / month-resolved		yes	yes
KX912786	Human respirovirus 3	viral cRNA	NA	Homo sapiens	nasopharyngeal swab	MY-U2142/13	Malaysia	Asia	2013	3	15	1719	0	0	0	0	100	0	yes	no	no			yes / month-resolved		yes	yes
KX912787	Human respirovirus 3	viral cRNA	NA	Homo sapiens	nasopharyngeal swab	MY-U2147/13	Malaysia	Asia	2013	3	15	1719	0	0	0	0	100	0	yes	no	no			yes / month-resolved		yes	yes
KX912788	Human respirovirus 3	viral cRNA	NA	Homo sapiens	nasopharyngeal swab	MY-U2152/13	Malaysia	Asia	2013	3	18	1719	0	0	0	0	100	0	yes	no	no			yes / month-resolved		yes	yes
KX912789	Human respirovirus 3	viral cRNA	NA	Homo sapiens	nasopharyngeal swab	MY-U2165/13	Malaysia	Asia	2013	3	20	1719	0	0	0	0	100	0	yes	no	no			yes / month-resolved		yes	yes
KX912790	Human respirovirus 3	viral cRNA	NA	Homo sapiens	nasopharyngeal swab	MY-U2195/13	Malaysia	Asia	2013	3	25	1719	0	0	0	0	100	0	yes	no	no			yes / month-resolved		yes	yes
KX912791	Human respirovirus 3	viral cRNA	NA	Homo sapiens	nasopharyngeal swab	MY-U2223/13	Malaysia	Asia	2013	4	1	1719	0	0	0	0	100	0	yes	no	no			yes / month-resolved		yes	yes
KX912792	Human respirovirus 3	viral cRNA	NA	Homo sapiens	nasopharyngeal swab	MY-U2279/13	Malaysia	Asia	2013	4	10	1719	0	0	0	0	100	0	yes	no	no			yes / month-resolved		yes	yes
KX912793	Human respirovirus 3	viral cRNA	NA	Homo sapiens	nasopharyngeal swab	MY-U2294/13	Malaysia	Asia	2013	4	15	1719	0	0	0	0	100	0	yes	no	no			yes / month-resolved		yes	yes
KX912794	Human respirovirus 3	viral cRNA	NA	Homo sapiens	nasopharyngeal swab	MY-U2320/13	Malaysia	Asia	2013	4	22	1719	0	0	0	0	100	0	yes	no	no			yes / month-resolved		yes	yes
KX912795	Human respirovirus 3	viral cRNA	NA	Homo sapiens	nasopharyngeal swab	MY-U2348/13	Malaysia	Asia	2013	4	29	1719	0	0	0	0	100	0	yes	no	no			yes / month-resolved		yes	yes
KX912796	Human respirovirus 3	viral cRNA	NA	Homo sapiens	nasopharyngeal swab	MY-U2391/13	Malaysia	Asia	2013	5	10	1719	0	0	0	0	100	0	yes	no	no			yes / month-resolved		yes	yes
KX912797	Human respirovirus 3	viral cRNA	NA	Homo sapiens	nasopharyngeal swab	MY-U2392/13	Malaysia	Asia	2013	5	10	1719	0	0	0	0	100	0	yes	no	no			yes / month-resolved		yes	yes
KX912798	Human respirovirus 3	viral cRNA	NA	Homo sapiens	nasopharyngeal swab	MY-U2398/13	Malaysia	Asia	2013	5	13	1719	0	0	0	0	100	0	yes	no	no			yes / month-resolved		yes	yes
KX912799	Human respirovirus 3	viral cRNA	NA	Homo sapiens	nasopharyngeal swab	MY-U2403_3/13	Malaysia	Asia	2013	5	13	1719	0	0	0	0	100	0	yes	no	no			yes / month-resolved		yes	yes
KX912800	Human respirovirus 3	viral cRNA	NA	Homo sapiens	nasopharyngeal swab	MY-U2417/13	Malaysia	Asia	2013	5	15	1719	0	0	0	0	100	0	yes	no	no			yes / month-resolved		yes	yes
KX912801	Human respirovirus 3	viral cRNA	NA	Homo sapiens	nasopharyngeal swab	MY-U2421/13	Malaysia	Asia	2013	5	17	1719	0	0	0	0	100	0	yes	no	no			yes / month-resolved		yes	yes
KX912802	Human respirovirus 3	viral cRNA	NA	Homo sapiens	nasopharyngeal swab	MY-U2443/13	Malaysia	Asia	2013	5	27	1719	0	0	0	0	100	0	yes	no	no			yes / month-resolved		yes	yes
KX912803	Human respirovirus 3	viral cRNA	NA	Homo sapiens	nasopharyngeal swab	MY-U2459/13	Malaysia	Asia	2013	5	31	1719	0	0	0	0	100	0	yes	no	no			yes / month-resolved		yes	yes
KX912804	Human respirovirus 3	viral cRNA	NA	Homo sapiens	nasopharyngeal swab	MY-U2495/13	Malaysia	Asia	2013	6	12	1719	0	0	0	0	100	0	yes	no	no			yes / month-resolved		yes	yes
KX912805	Human respirovirus 3	viral cRNA	NA	Homo sapiens	nasopharyngeal swab	MY-U2496/13	Malaysia	Asia	2013	6	12	1719	0	0	0	0	100	0	yes	no	no			yes / month-resolved		yes	yes
KX912806	Human respirovirus 3	viral cRNA	NA	Homo sapiens	nasopharyngeal swab	MY-U2560/13	Malaysia	Asia	2013	6	28	1719	0	0	0	0	100	0	yes	no	no			yes / month-resolved		yes	yes
KX912807	Human respirovirus 3	viral cRNA	NA	Homo sapiens	nasopharyngeal swab	MY-U2587/13	Malaysia	Asia	2013	7	5	1719	0	0	0	0	100	0	yes	no	no			yes / month-resolved		yes	yes
KX912808	Human respirovirus 3	viral cRNA	NA	Homo sapiens	nasopharyngeal swab	MY-U2686/13	Malaysia	Asia	2013	8	16	1719	0	0	0	0	100	0	yes	no	no			yes / month-resolved		yes	yes
KX912809	Human respirovirus 3	viral cRNA	NA	Homo sapiens	nasopharyngeal swab	MY-U2980/13	Malaysia	Asia	2013	10	30	1719	0	0	0	0	100	0	yes	no	no			yes / month-resolved		yes	yes
MW654255	Human respirovirus 3	viral cRNA	NA	Homo sapiens	nasal swab	GER/3420/12-13	Germany	Europe	2013	2	18	1719	0	0	0	0	100	0	yes	no	no			yes / month-resolved		yes	yes
MW654256	Human respirovirus 3	viral cRNA	NA	Homo sapiens	nasal swab	GER/3598/12-13	Germany	Europe	2013	2	19	1719	0	0	0	0	100	0	yes	no	no			yes / month-resolved		yes	yes
MW654257	Human respirovirus 3	viral cRNA	NA	Homo sapiens	nasal swab	GER/0549/13-14	Germany	Europe	2013	11	25	1719	0	0	0	0	100	0	yes	no	no			yes / month-resolved		yes	yes
MW654258	Human respirovirus 3	viral cRNA	NA	Homo sapiens	nasal swab	GER/0882/13-14	Germany	Europe	2013	12	16	1719	0	0	0	0	100	0	yes	no	no			yes / month-resolved		yes	yes
KF217146	Human respirovirus 3	viral cRNA	NA	Homo sapiens	NA	HSJD1015	Spain	Europe	2012	6	12	1703	0	0	0	0	99.0692	0	yes	no	no			yes / month-resolved		yes	yes
KF217147	Human respirovirus 3	viral cRNA	NA	Homo sapiens	NA	HSJD1018	Spain	Europe	2012	6	16	1703	0	0	0	0	99.0692	0	yes	no	no			yes / month-resolved		yes	yes
KF217148	Human respirovirus 3	viral cRNA	NA	Homo sapiens	NA	HSJD1027	Spain	Europe	2012	7	5	1703	0	0	0	0	99.0692	0	yes	no	no			yes / month-resolved		yes	yes
KF217149	Human respirovirus 3	viral cRNA	NA	Homo sapiens	NA	HSJD1028	Spain	Europe	2012	7	6	1703	0	0	0	0	99.0692	0	yes	no	no			yes / month-resolved		yes	yes
KF217150	Human respirovirus 3	viral cRNA	NA	Homo sapiens	NA	HSJD1031	Spain	Europe	2012	7	9	1703	0	0	0	0	99.0692	0	yes	no	no			yes / month-resolved		yes	yes
KF217151	Human respirovirus 3	viral cRNA	NA	Homo sapiens	NA	HSJD1033	Spain	Europe	2012	7	9	1703	0	0	0	0	99.0692	0	yes	no	no			yes / month-resolved		yes	yes
KF217152	Human respirovirus 3	viral cRNA	NA	Homo sapiens	NA	HSJD1036	Spain	Europe	2012	7	12	1703	0	0	0	0	99.0692	0	yes	no	no			yes / month-resolved		yes	yes
KF217153	Human respirovirus 3	viral cRNA	NA	Homo sapiens	NA	HSJD1037	Spain	Europe	2012	7	10	1703	0	0	0	0	99.0692	0	yes	no	no			yes / month-resolved		yes	yes
KF217154	Human respirovirus 3	viral cRNA	NA	Homo sapiens	NA	HSJD1038	Spain	Europe	2012	7	16	1703	0	0	0	0	99.0692	0	yes	no	no			yes / month-resolved		yes	yes
KF217155	Human respirovirus 3	viral cRNA	NA	Homo sapiens	NA	HSJD1043	Spain	Europe	2012	7	20	1703	0	0	0	0	99.0692	0	yes	no	no			yes / month-resolved		yes	yes
KF217156	Human respirovirus 3	viral cRNA	NA	Homo sapiens	NA	HSJD1050	Spain	Europe	2012	7	25	1703	0	0	0	0	99.0692	0	yes	no	no			yes / month-resolved		yes	yes
KF217157	Human respirovirus 3	viral cRNA	NA	Homo sapiens	NA	HSJD1051	Spain	Europe	2012	7	26	1703	0	0	0	0	99.0692	0	yes	no	no			yes / month-resolved		yes	yes
KF217158	Human respirovirus 3	viral cRNA	NA	Homo sapiens	NA	HSJD1073	Spain	Europe	2012	9	26	1703	0	0	0	0	99.0692	0	yes	no	no			yes / month-resolved		yes	yes
KF217159	Human respirovirus 3	viral cRNA	NA	Homo sapiens	NA	HSJD1106	Spain	Europe	2012	10	22	1703	0	0	0	0	99.0692	0	yes	no	no			yes / month-resolved		yes	yes
KF217160	Human respirovirus 3	viral cRNA	NA	Homo sapiens	NA	HSJD1235	Spain	Europe	2012	12	24	1703	0	0	0	0	99.0692	0	yes	no	no			yes / month-resolved		yes	yes
KF217169	Human respirovirus 3	viral cRNA	NA	Homo sapiens	NA	HSJD996	Spain	Europe	2012	5	5	1703	0	0	0	0	99.0692	0	yes	no	no			yes / month-resolved		yes	yes
KF217170	Human respirovirus 3	viral cRNA	NA	Homo sapiens	NA	HSJD997	Spain	Europe	2012	5	6	1703	0	0	0	0	99.0692	0	yes	no	no			yes / month-resolved		yes	yes
KP690748	Human respirovirus 3	viral cRNA	12-s-104	Homo sapiens	NA	NA	China	Asia	2012	5	2	1719	0	0	0	0	100	0	yes	no	no			yes / month-resolved		yes	yes
KP690749	Human respirovirus 3	viral cRNA	12-s-133	Homo sapiens	NA	NA	China	Asia	2012	5	3	1719	0	0	0	0	100	0	yes	no	no			yes / month-resolved		yes	yes
KP690750	Human respirovirus 3	viral cRNA	12-s-134	Homo sapiens	NA	NA	China	Asia	2012	5	3	1719	0	0	0	0	100	0	yes	no	no			yes / month-resolved		yes	yes
KP690751	Human respirovirus 3	viral cRNA	12-s-135	Homo sapiens	NA	NA	China	Asia	2012	5	3	1719	0	0	0	0	100	0	yes	no	no			yes / month-resolved		yes	yes
KP690752	Human respirovirus 3	viral cRNA	12-s-136	Homo sapiens	NA	NA	China	Asia	2012	5	9	1719	0	0	0	0	100	0	yes	no	no			yes / month-resolved		yes	yes
KP690753	Human respirovirus 3	viral cRNA	12-s-137	Homo sapiens	NA	NA	China	Asia	2012	5	15	1719	0	0	0	0	100	0	yes	no	no			yes / month-resolved		yes	yes
KP690754	Human respirovirus 3	viral cRNA	12-s-139	Homo sapiens	NA	NA	China	Asia	2012	5	10	1719	0	0	0	0	100	0	yes	no	no			yes / month-resolved		yes	yes
KP690755	Human respirovirus 3	viral cRNA	12-s-202	Homo sapiens	NA	NA	China	Asia	2012	8	10	1719	0	0	0	0	100	0	yes	no	no			yes / month-resolved		yes	yes
KP690756	Human respirovirus 3	viral cRNA	12-s-207	Homo sapiens	NA	NA	China	Asia	2012	8	9	1719	0	0	0	0	100	0	yes	no	no			yes / month-resolved		yes	yes
KP690757	Human respirovirus 3	viral cRNA	12-s-221	Homo sapiens	NA	NA	China	Asia	2012	8	29	1719	0	0	0	0	100	0	yes	no	no			yes / month-resolved		yes	yes
KP690758	Human respirovirus 3	viral cRNA	12-s-225	Homo sapiens	NA	NA	China	Asia	2012	8	26	1719	0	0	0	0	100	0	yes	no	no			yes / month-resolved		yes	yes
KP690759	Human respirovirus 3	viral cRNA	12-s-227	Homo sapiens	NA	NA	China	Asia	2012	8	27	1719	0	0	0	0	100	0	yes	no	no			yes / month-resolved		yes	yes
KP690760	Human respirovirus 3	viral cRNA	12-s-232	Homo sapiens	NA	NA	China	Asia	2012	8	30	1719	0	0	0	0	100	0	yes	no	no			yes / month-resolved		yes	yes
KP690761	Human respirovirus 3	viral cRNA	12-s-233	Homo sapiens	NA	NA	China	Asia	2012	8	31	1719	0	0	0	0	100	0	yes	no	no			yes / month-resolved		yes	yes
KP690762	Human respirovirus 3	viral cRNA	12-s-239	Homo sapiens	NA	NA	China	Asia	2012	9	19	1719	0	0	0	0	100	0	yes	no	no			yes / month-resolved		yes	yes
KP690763	Human respirovirus 3	viral cRNA	12-s-244	Homo sapiens	NA	NA	China	Asia	2012	9	20	1719	0	0	0	0	100	0	yes	no	no			yes / month-resolved		yes	yes
KP690764	Human respirovirus 3	viral cRNA	12-s-251	Homo sapiens	NA	NA	China	Asia	2012	10	11	1719	0	0	0	0	100	0	yes	no	no			yes / month-resolved		yes	yes
KP690765	Human respirovirus 3	viral cRNA	12-s-256	Homo sapiens	NA	NA	China	Asia	2012	10	30	1719	0	0	0	0	100	0	yes	no	no			yes / month-resolved		yes	yes
KP690766	Human respirovirus 3	viral cRNA	12-s-264	Homo sapiens	NA	NA	China	Asia	2012	11	5	1719	0	0	0	0	100	0	yes	no	no			yes / month-resolved		yes	yes
KP690767	Human respirovirus 3	viral cRNA	12-s-309	Homo sapiens	NA	NA	China	Asia	2012	12	22	1719	0	0	0	0	100	0	yes	no	no			yes / month-resolved		yes	yes
KP690768	Human respirovirus 3	viral cRNA	13-s-3	Homo sapiens	NA	NA	China	Asia	2012	12	27	1719	0	0	0	0	100	0	yes	no	no			yes / month-resolved		yes	yes
KP690773	Human respirovirus 3	viral cRNA	12-s-169	Homo sapiens	NA	NA	China	Asia	2012	7	18	1719	0	0	0	0	100	0	yes	no	no			yes / month-resolved		yes	yes
KP690774	Human respirovirus 3	viral cRNA	12-s-180	Homo sapiens	NA	NA	China	Asia	2012	7	26	1719	0	0	0	0	100	0	yes	no	no			yes / month-resolved		yes	yes
KP690775	Human respirovirus 3	viral cRNA	12-s-182	Homo sapiens	NA	NA	China	Asia	2012	7	27	1719	0	0	0	0	100	0	yes	no	no			yes / month-resolved		yes	yes
KP690776	Human respirovirus 3	viral cRNA	12-s-192	Homo sapiens	NA	NA	China	Asia	2012	8	5	1719	0	0	0	0	100	0	yes	no	no			yes / month-resolved		yes	yes
KP690777	Human respirovirus 3	viral cRNA	12-s-197	Homo sapiens	NA	NA	China	Asia	2012	8	4	1719	0	0	0	0	100	0	yes	no	no			yes / month-resolved		yes	yes
KP690788	Human respirovirus 3	viral cRNA	12-s-108	Homo sapiens	NA	NA	China	Asia	2012	4	3	1719	0	0	0	0	100	0	yes	no	no			yes / month-resolved		yes	yes
KP690789	Human respirovirus 3	viral cRNA	12-s-112	Homo sapiens	NA	NA	China	Asia	2012	4	9	1719	0	0	0	0	100	0	yes	no	no			yes / month-resolved		yes	yes
KP690790	Human respirovirus 3	viral cRNA	12-s-276	Homo sapiens	NA	NA	China	Asia	2012	11	16	1719	0	0	0	0	100	0	yes	no	no			yes / month-resolved		yes	yes
KP690793	Human respirovirus 3	viral cRNA	12-s-175	Homo sapiens	NA	NA	China	Asia	2012	7	23	1719	0	0	0	0	100	0	yes	no	no			yes / month-resolved		yes	yes
KP690794	Human respirovirus 3	viral cRNA	12-s-176	Homo sapiens	NA	NA	China	Asia	2012	7	20	1719	0	0	0	0	100	0	yes	no	no			yes / month-resolved		yes	yes
KX467891	Human respirovirus 3	viral cRNA	NA	Homo sapiens	NA	HPIV3s/Zagreb.HR/19.12(2501)	Croatia	Europe	2012	5	8	3748	0	0	0	100	100	0	yes	no	no			yes / month-resolved		yes	yes
KX467892	Human respirovirus 3	viral cRNA	NA	Homo sapiens	NA	HPIV3s/Zagreb.HR/20.12(2547)	Croatia	Europe	2012	5	20	3748	0	0	0	100	100	0.782057	yes	no	no			yes / month-resolved		yes	yes
KX467893	Human respirovirus 3	viral cRNA	NA	Homo sapiens	NA	HPIV3s/Zagreb.HR/44.12(3108)	Croatia	Europe	2012	10	30	3748	0	0	0	100	100	0.782057	yes	no	no			yes / month-resolved		yes	yes
KX467894	Human respirovirus 3	viral cRNA	NA	Homo sapiens	NA	HPIV3s/Zagreb.HR/48.12(3266)	Croatia	Europe	2012	11	29	3748	0	0	0	100	100	0.782057	yes	no	no			yes / month-resolved		yes	yes
KX467895	Human respirovirus 3	viral cRNA	NA	Homo sapiens	NA	HPIV3s/Zagreb.HR/51.12(3379)	Croatia	Europe	2012	12	17	3748	0	0	0	100	100	0.782057	yes	no	no			yes / month-resolved		yes	yes
KX467902	Human respirovirus 3	viral cRNA	NA	Homo sapiens	NA	HPIV3s/Zagreb.HR/40.12(2999)	Croatia	Europe	2012	10	7	3748	0	0	0	100	100	0.782057	yes	no	no			yes / month-resolved		yes	yes
KX912748	Human respirovirus 3	viral cRNA	NA	Homo sapiens	nasopharyngeal swab	MY-U97/12	Malaysia	Asia	2012	3	12	1719	0	0	0	0	100	0	yes	no	no			yes / month-resolved		yes	yes
KX912749	Human respirovirus 3	viral cRNA	NA	Homo sapiens	nasopharyngeal swab	MY-U164/12	Malaysia	Asia	2012	3	21	1719	0	0	0	0	100	0	yes	no	no			yes / month-resolved		yes	yes
KX912750	Human respirovirus 3	viral cRNA	NA	Homo sapiens	nasopharyngeal swab	MY-U176/12	Malaysia	Asia	2012	3	23	1719	0	0	0	0	100	0	yes	no	no			yes / month-resolved		yes	yes
KX912751	Human respirovirus 3	viral cRNA	NA	Homo sapiens	nasopharyngeal swab	MY-U186/12	Malaysia	Asia	2012	3	26	1719	0	0	0	0	100	0	yes	no	no			yes / month-resolved		yes	yes
KX912752	Human respirovirus 3	viral cRNA	NA	Homo sapiens	nasopharyngeal swab	MY-U283/12	Malaysia	Asia	2012	4	9	1719	0	0	0	0	100	0	yes	no	no			yes / month-resolved		yes	yes
KX912753	Human respirovirus 3	viral cRNA	NA	Homo sapiens	nasopharyngeal swab	MY-U284/12	Malaysia	Asia	2012	4	9	1719	0	0	0	0	100	0	yes	no	no			yes / month-resolved		yes	yes
KX912754	Human respirovirus 3	viral cRNA	NA	Homo sapiens	nasopharyngeal swab	MY-U344/12	Malaysia	Asia	2012	4	20	1719	0	0	0	0	100	0	yes	no	no			yes / month-resolved		yes	yes
KX912755	Human respirovirus 3	viral cRNA	NA	Homo sapiens	nasopharyngeal swab	MY-U359/12	Malaysia	Asia	2012	4	23	1719	0	0	0	0	100	0	yes	no	no			yes / month-resolved		yes	yes
KX912756	Human respirovirus 3	viral cRNA	NA	Homo sapiens	nasopharyngeal swab	MY-U369/12	Malaysia	Asia	2012	4	23	1719	0	0	0	0	100	0	yes	no	no			yes / month-resolved		yes	yes
KX912757	Human respirovirus 3	viral cRNA	NA	Homo sapiens	nasopharyngeal swab	MY-U377/12	Malaysia	Asia	2012	4	25	1719	0	0	0	0	100	0	yes	no	no			yes / month-resolved		yes	yes
KX912758	Human respirovirus 3	viral cRNA	NA	Homo sapiens	nasopharyngeal swab	MY-U385/12	Malaysia	Asia	2012	4	27	1719	0	0	0	0	100	0	yes	no	no			yes / month-resolved		yes	yes
KX912759	Human respirovirus 3	viral cRNA	NA	Homo sapiens	nasopharyngeal swab	MY-U417/12	Malaysia	Asia	2012	5	2	1719	0	0	0	0	100	0	yes	no	no			yes / month-resolved		yes	yes
KX912760	Human respirovirus 3	viral cRNA	NA	Homo sapiens	nasopharyngeal swab	MY-U494/12	Malaysia	Asia	2012	5	14	1719	0	0	0	0	100	0	yes	no	no			yes / month-resolved		yes	yes
KX912761	Human respirovirus 3	viral cRNA	NA	Homo sapiens	nasopharyngeal swab	MY-U510/12	Malaysia	Asia	2012	5	16	1719	0	0	0	0	100	0	yes	no	no			yes / month-resolved		yes	yes
KX912762	Human respirovirus 3	viral cRNA	NA	Homo sapiens	nasopharyngeal swab	MY-U511/12	Malaysia	Asia	2012	5	16	1719	0	0	0	0	100	0	yes	no	no			yes / month-resolved		yes	yes
KX912763	Human respirovirus 3	viral cRNA	NA	Homo sapiens	nasopharyngeal swab	MY-U530/12	Malaysia	Asia	2012	5	21	1719	0	0	0	0	100	0	yes	no	no			yes / month-resolved		yes	yes
KX912764	Human respirovirus 3	viral cRNA	NA	Homo sapiens	nasopharyngeal swab	MY-U578/12	Malaysia	Asia	2012	5	30	1719	0	0	0	0	100	0	yes	no	no			yes / month-resolved		yes	yes
KX912765	Human respirovirus 3	viral cRNA	NA	Homo sapiens	nasopharyngeal swab	MY-U592/12	Malaysia	Asia	2012	6	1	1719	0	0	0	0	100	0	yes	no	no			yes / month-resolved		yes	yes
KX912766	Human respirovirus 3	viral cRNA	NA	Homo sapiens	nasopharyngeal swab	MY-U616/12	Malaysia	Asia	2012	6	6	1719	0	0	0	0	100	0	yes	no	no			yes / month-resolved		yes	yes
KX912767	Human respirovirus 3	viral cRNA	NA	Homo sapiens	nasopharyngeal swab	MY-U654/12	Malaysia	Asia	2012	6	11	1719	0	0	0	0	100	0	yes	no	no			yes / month-resolved		yes	yes
KX912768	Human respirovirus 3	viral cRNA	NA	Homo sapiens	nasopharyngeal swab	MY-U800/12	Malaysia	Asia	2012	7	6	1719	0	0	0	0	100	0	yes	no	no			yes / month-resolved		yes	yes
KX912769	Human respirovirus 3	viral cRNA	NA	Homo sapiens	nasopharyngeal swab	MY-U864/12	Malaysia	Asia	2012	7	16	1719	0	0	0	0	100	0	yes	no	no			yes / month-resolved		yes	yes
KX912770	Human respirovirus 3	viral cRNA	NA	Homo sapiens	nasopharyngeal swab	MY-U882/12	Malaysia	Asia	2012	7	18	1719	0	0	0	0	100	0	yes	no	no			yes / month-resolved		yes	yes
KX912771	Human respirovirus 3	viral cRNA	NA	Homo sapiens	nasopharyngeal swab	MY-U1157/12	Malaysia	Asia	2012	9	12	1719	0	0	0	0	100	0	yes	no	no			yes / month-resolved		yes	yes
KX912772	Human respirovirus 3	viral cRNA	NA	Homo sapiens	nasopharyngeal swab	MY-U1235/12	Malaysia	Asia	2012	10	1	1719	0	0	0	0	100	0	yes	no	no			yes / month-resolved		yes	yes
KX912773	Human respirovirus 3	viral cRNA	NA	Homo sapiens	nasopharyngeal swab	MY-U1286/12	Malaysia	Asia	2012	10	10	1719	0	0	0	0	100	0	yes	no	no			yes / month-resolved		yes	yes
KX912774	Human respirovirus 3	viral cRNA	NA	Homo sapiens	nasopharyngeal swab	MY-U1376/12	Malaysia	Asia	2012	10	30	1719	0	0	0	0	100	0	yes	no	no			yes / month-resolved		yes	yes
KX912775	Human respirovirus 3	viral cRNA	NA	Homo sapiens	nasopharyngeal swab	MY-U1398/12	Malaysia	Asia	2012	11	2	1719	0	0	0	0	100	0	yes	no	no			yes / month-resolved		yes	yes
KX912776	Human respirovirus 3	viral cRNA	NA	Homo sapiens	nasopharyngeal swab	MY-U1633/12	Malaysia	Asia	2012	12	10	1719	0	0	0	0	100	0	yes	no	no			yes / month-resolved		yes	yes
KX912777	Human respirovirus 3	viral cRNA	NA	Homo sapiens	nasopharyngeal swab	MY-U1654/12	Malaysia	Asia	2012	12	17	1719	0	0	0	0	100	0	yes	no	no			yes / month-resolved		yes	yes
KX912778	Human respirovirus 3	viral cRNA	NA	Homo sapiens	nasopharyngeal swab	MY-U1673/12	Malaysia	Asia	2012	12	19	1719	0	0	0	0	100	0	yes	no	no			yes / month-resolved		yes	yes
KX912779	Human respirovirus 3	viral cRNA	NA	Homo sapiens	nasopharyngeal swab	MY-U1728/12	Malaysia	Asia	2012	12	28	1719	0	0	0	0	100	0	yes	no	no			yes / month-resolved		yes	yes
MN116665	Human respirovirus 3	viral cRNA	NA	Homo sapiens	nasal swab	KS25	Kenya	Africa	2012	8	27	1719	0	0	0	0	100	0	yes	no	no			yes / month-resolved		yes	yes
MN116671	Human respirovirus 3	viral cRNA	NA	Homo sapiens	nasal swab	IS12	Kenya	Africa	2012	6	14	1719	0	0	0	0	100	0	yes	no	no			yes / month-resolved		yes	yes
MN116673	Human respirovirus 3	viral cRNA	NA	Homo sapiens	nasal swab	ML8	Kenya	Africa	2012	5	23	1719	0	0	0	0	100	0	yes	no	no			yes / month-resolved		yes	yes
MN116677	Human respirovirus 3	viral cRNA	NA	Homo sapiens	nasal swab	PR17	Kenya	Africa	2012	1	8	1719	0	0	0	0	100	0	yes	no	no			yes / month-resolved		yes	yes
MW654254	Human respirovirus 3	viral cRNA	NA	Homo sapiens	nasal swab	GER/0389/12-13	Germany	Europe	2012	11	19	1719	0	0	0	0	100	0	yes	no	no			yes / month-resolved		yes	yes
KF217165	Human respirovirus 3	viral cRNA	NA	Homo sapiens	NA	HSJD698	Spain	Europe	2011	3	13	1703	0	0	0	0	99.0692	0	yes	no	no			yes / month-resolved		yes	yes
KF217166	Human respirovirus 3	viral cRNA	NA	Homo sapiens	NA	HSJD727	Spain	Europe	2011	4	17	1703	0	0	0	0	99.0692	0	yes	no	no			yes / month-resolved		yes	yes
KF217167	Human respirovirus 3	viral cRNA	NA	Homo sapiens	NA	HSJD746	Spain	Europe	2011	5	26	1703	0	0	0	0	99.0692	0	yes	no	no			yes / month-resolved		yes	yes
KF217168	Human respirovirus 3	viral cRNA	NA	Homo sapiens	NA	HSJD794	Spain	Europe	2011	11	23	1703	0	0	0	0	99.0692	0	yes	no	no			yes / month-resolved		yes	yes
KF687348	Human respirovirus 3	viral cRNA	HPIV3/USA/8745D/2011	Homo sapiens; sex: M; age: 4Y	NA	NA	USA	NorthAm	2011	1	5	14560	99.8708	100	100	100	100	89.3463	yes	no	no			yes / month-resolved		yes	yes
KF687356	Human respirovirus 3	viral cRNA	HPIV3/FRA/31065118/2011	Homo sapiens	NA	NA	France	Europe	2011	2	11	14552	100	100	100	100	100	72.2001	yes	no	no			yes / month-resolved		yes	yes
KF687358	Human respirovirus 3	viral cRNA	HPIV3/CHE/1105230137/2011	Homo sapiens; sex: M; age: 69Y	NA	NA	Switzerland	Europe	2011	5	23	14564	100	100	100	100	100	89.4053	yes	no	no			yes / month-resolved		yes	yes
KJ672569	Human respirovirus 3	viral cRNA	HPIV3/Homo sapiens/PER/CFI1376/2011	Homo sapiens; sex: M; age: 1Y	NA	NA	Peru	SouthAm	2011	6	21	15062	100	100	88.9831	98.3951	100	97.0046	yes	no	no			yes / month-resolved		yes	yes
KP690739	Human respirovirus 3	viral cRNA	11-s-45	Homo sapiens	NA	NA	China	Asia	2011	4	25	1719	0	0	0	0	100	0	yes	no	no			yes / month-resolved		yes	yes
KP690740	Human respirovirus 3	viral cRNA	11-s-97	Homo sapiens	NA	NA	China	Asia	2011	5	27	1719	0	0	0	0	100	0	yes	no	no			yes / month-resolved		yes	yes
KP690741	Human respirovirus 3	viral cRNA	12-s-116	Homo sapiens	NA	NA	China	Asia	2011	4	18	1719	0	0	0	0	100	0	yes	no	no			yes / month-resolved		yes	yes
KP690742	Human respirovirus 3	viral cRNA	11-s-133	Homo sapiens	NA	NA	China	Asia	2011	7	22	1719	0	0	0	0	100	0	yes	no	no			yes / month-resolved		yes	yes
KP690743	Human respirovirus 3	viral cRNA	11-s-134	Homo sapiens	NA	NA	China	Asia	2011	7	26	1719	0	0	0	0	100	0	yes	no	no			yes / month-resolved		yes	yes
KP690744	Human respirovirus 3	viral cRNA	11-s-135	Homo sapiens	NA	NA	China	Asia	2011	7	26	1719	0	0	0	0	100	0	yes	no	no			yes / month-resolved		yes	yes
KP690745	Human respirovirus 3	viral cRNA	11-s-39	Homo sapiens	NA	NA	China	Asia	2011	4	19	1719	0	0	0	0	100	0	yes	no	no			yes / month-resolved		yes	yes
KP690746	Human respirovirus 3	viral cRNA	11-s-41	Homo sapiens	NA	NA	China	Asia	2011	4	25	1719	0	0	0	0	100	0	yes	no	no			yes / month-resolved		yes	yes
KP690747	Human respirovirus 3	viral cRNA	11-s-63	Homo sapiens	NA	NA	China	Asia	2011	5	4	1719	0	0	0	0	100	0	yes	no	no			yes / month-resolved		yes	yes
KP690781	Human respirovirus 3	viral cRNA	11-s-32	Homo sapiens	NA	NA	China	Asia	2011	4	14	1719	0	0	0	0	100	0	yes	no	no			yes / month-resolved		yes	yes
KP690782	Human respirovirus 3	viral cRNA	11-s-48	Homo sapiens	NA	NA	China	Asia	2011	4	27	1719	0	0	0	0	100	0	yes	no	no			yes / month-resolved		yes	yes
KP690783	Human respirovirus 3	viral cRNA	11-s-83	Homo sapiens	NA	NA	China	Asia	2011	5	13	1719	0	0	0	0	100	0	yes	no	no			yes / month-resolved		yes	yes
KP690784	Human respirovirus 3	viral cRNA	11-s-139	Homo sapiens	NA	NA	China	Asia	2011	7	23	1719	0	0	0	0	100	0	yes	no	no			yes / month-resolved		yes	yes
KP690785	Human respirovirus 3	viral cRNA	11-s-165	Homo sapiens	NA	NA	China	Asia	2011	8	8	1719	0	0	0	0	100	0	yes	no	no			yes / month-resolved		yes	yes
KP690786	Human respirovirus 3	viral cRNA	11-s-56	Homo sapiens	NA	NA	China	Asia	2011	5	3	1719	0	0	0	0	100	0	yes	no	no			yes / month-resolved		yes	yes
KP690787	Human respirovirus 3	viral cRNA	11-s-62	Homo sapiens	NA	NA	China	Asia	2011	5	4	1719	0	0	0	0	100	0	yes	no	no			yes / month-resolved		yes	yes
KX467885	Human respirovirus 3	viral cRNA	NA	Homo sapiens	NA	HPIV3s/Zagreb.HR/10.11(6622)	Croatia	Europe	2011	3	7	3748	0	0	0	100	100	0	yes	no	no			yes / month-resolved		yes	yes
KX467886	Human respirovirus 3	viral cRNA	NA	Homo sapiens	NA	HPIV3s/Zagreb.HR/14.11(8322)	Croatia	Europe	2011	4	5	3748	0	0	0	100	100	0	yes	no	no			yes / month-resolved		yes	yes
KX467887	Human respirovirus 3	viral cRNA	NA	Homo sapiens	NA	HPIV3s/Zagreb.HR/17.11(9124)	Croatia	Europe	2011	4	25	3748	0	0	0	100	100	0.782057	yes	no	no			yes / month-resolved		yes	yes
KX467888	Human respirovirus 3	viral cRNA	NA	Homo sapiens	NA	HPIV3s/Zagreb.HR/19.11(9934)	Croatia	Europe	2011	4	13	3748	0	0	0	100	100	0.782057	yes	no	no			yes / month-resolved		yes	yes
KX467889	Human respirovirus 3	viral cRNA	NA	Homo sapiens	NA	HPIV3s/Zagreb.HR/23.11(11100)	Croatia	Europe	2011	6	8	3748	0	0	0	100	100	0	yes	no	no			yes / month-resolved		yes	yes
KX467890	Human respirovirus 3	viral cRNA	NA	Homo sapiens	NA	HPIV3s/Zagreb.HR/25.11(11676)	Croatia	Europe	2011	6	22	3748	0	0	0	100	100	0	yes	no	no			yes / month-resolved		yes	yes
KX467900	Human respirovirus 3	viral cRNA	NA	Homo sapiens	NA	HPIV3s/Zagreb.HR/19.11(9935)	Croatia	Europe	2011	4	13	3748	0	0	0	100	100	0	yes	no	no			yes / month-resolved		yes	yes
KX467901	Human respirovirus 3	viral cRNA	NA	Homo sapiens	NA	HPIV3s/Zagreb.HR/18.11(9484)	Croatia	Europe	2011	4	4	3748	0	0	0	100	100	0.782057	yes	no	no			yes / month-resolved		yes	yes
MN116650	Human respirovirus 3	viral cRNA	NA	Homo sapiens	nasal swab	NY3	Kenya	Africa	2011	3	14	1719	0	0	0	0	100	0	yes	no	no			yes / month-resolved		yes	yes
MN116652	Human respirovirus 3	viral cRNA	NA	Homo sapiens	nasal swab	NY5	Kenya	Africa	2011	4	14	1719	0	0	0	0	100	0	yes	no	no			yes / month-resolved		yes	yes
MN116657	Human respirovirus 3	viral cRNA	NA	Homo sapiens	nasal swab	KR10	Kenya	Africa	2011	9	6	1719	0	0	0	0	100	0	yes	no	no			yes / month-resolved		yes	yes
MN116658	Human respirovirus 3	viral cRNA	NA	Homo sapiens	nasal swab	KS11	Kenya	Africa	2011	1	19	1719	0	0	0	0	100	0	yes	no	no			yes / month-resolved		yes	yes
MN116659	Human respirovirus 3	viral cRNA	NA	Homo sapiens	nasal swab	NY11	Kenya	Africa	2011	7	13	1719	0	0	0	0	100	0	yes	no	no			yes / month-resolved		yes	yes
MN116661	Human respirovirus 3	viral cRNA	NA	Homo sapiens	nasal swab	NY12	Kenya	Africa	2011	7	27	1719	0	0	0	0	100	0	yes	no	no			yes / month-resolved		yes	yes
MN116662	Human respirovirus 3	viral cRNA	NA	Homo sapiens	nasal swab	KS13	Kenya	Africa	2011	2	24	1719	0	0	0	0	100	0	yes	no	no			yes / month-resolved		yes	yes
MN116664	Human respirovirus 3	viral cRNA	NA	Homo sapiens	nasal swab	KS18	Kenya	Africa	2011	9	21	1719	0	0	0	0	100	0	yes	no	no			yes / month-resolved		yes	yes
MN116666	Human respirovirus 3	viral cRNA	NA	Homo sapiens	nasal swab	AP5	Kenya	Africa	2011	5	25	1719	0	0	0	0	100	0	yes	no	no			yes / month-resolved		yes	yes
MN116668	Human respirovirus 3	viral cRNA	NA	Homo sapiens	nasal swab	IS4	Kenya	Africa	2011	3	8	1719	0	0	0	0	100	0	yes	no	no			yes / month-resolved		yes	yes
MN116669	Human respirovirus 3	viral cRNA	NA	Homo sapiens	nasal swab	IS6	Kenya	Africa	2011	3	31	1719	0	0	0	0	100	0	yes	no	no			yes / month-resolved		yes	yes
MN116670	Human respirovirus 3	viral cRNA	NA	Homo sapiens	nasal swab	IS7	Kenya	Africa	2011	5	25	1719	0	0	0	0	100	0	yes	no	no			yes / month-resolved		yes	yes
MN116682	Human respirovirus 3	viral cRNA	NA	Homo sapiens	nasal swab	KR7	Kenya	Africa	2011	1	27	1719	0	0	0	0	100	0	yes	no	no			yes / month-resolved		yes	yes
KF217161	Human respirovirus 3	viral cRNA	NA	Homo sapiens	NA	HSJD272	Spain	Europe	2010	3	4	1703	0	0	0	0	99.0692	0	yes	no	no			yes / month-resolved		yes	yes
KF217162	Human respirovirus 3	viral cRNA	NA	Homo sapiens	NA	HSJD456	Spain	Europe	2010	11	12	1703	0	0	0	0	99.0692	0	yes	no	no			yes / month-resolved		yes	yes
KF217163	Human respirovirus 3	viral cRNA	NA	Homo sapiens	NA	HSJD476	Spain	Europe	2010	11	26	1703	0	0	0	0	99.0692	0	yes	no	no			yes / month-resolved		yes	yes
KF217164	Human respirovirus 3	viral cRNA	NA	Homo sapiens	NA	HSJD477	Spain	Europe	2010	11	26	1703	0	0	0	0	99.0692	0	yes	no	no			yes / month-resolved		yes	yes
KF530228	Human respirovirus 3	viral cRNA	HPIV3/ZAF/3314/2010	Homo sapiens	NA	NA	South Africa	Africa	2010	10	8	15402	61.5633	100	100	100	100	87.1182	yes	no	no			yes / month-resolved		yes	yes
KF600606	Human respirovirus 3	viral cRNA	ShangHai/2552/10	Homo sapiens	nasopharyngeal aspirate	NA	China	Asia	2010	6	8	1719	0	0	0	0	100	0	yes	no	no			yes / month-resolved		yes	yes
KF600607	Human respirovirus 3	viral cRNA	ShangHai/2555/10	Homo sapiens	nasopharyngeal aspirate	NA	China	Asia	2010	6	8	1719	0	0	0	0	100	0	yes	no	no			yes / month-resolved		yes	yes
KF687338	Human respirovirus 3	viral cRNA	HPIV3/ZAF/3227/2010	Homo sapiens; sex: M; age: 17Y	NA	NA	South Africa	Africa	2010	9	27	14156	63.6951	70.8609	100	99.4444	100	70.5179	yes	no	no			yes / month-resolved		yes	yes
KF687353	Human respirovirus 3	viral cRNA	HPIV3/FRA/30254042/2010	Homo sapiens	NA	NA	France	Europe	2010	6	24	14590	100	100	100	100	100	89.6709	yes	no	no			yes / month-resolved		yes	yes
KJ672544	Human respirovirus 3	viral cRNA	HPIV3/Homo sapiens/PER/FLE8638/2010	Homo sapiens; sex: F; age: 2Y	NA	NA	Peru	SouthAm	2010	3	9	15220	99.6124	52.8146	100	100	100	77.2761	yes	no	no			yes / month-resolved		yes	yes
KJ672563	Human respirovirus 3	viral cRNA	HPIV3/Homo sapiens/PER/FLI2131/2010	Homo sapiens; sex: F; age: 1Y	NA	NA	Peru	SouthAm	2010	7	19	13321	96.5116	39.0271	91.1488	91.5432	100	24.4946	yes	no	no			yes / month-resolved		yes	yes
KJ672567	Human respirovirus 3	viral cRNA	HPIV3/Homo sapiens/PER/FLE8169/2010	Homo sapiens; sex: F; age: 1Y	NA	NA	Peru	SouthAm	2010	3	1	15105	98.3204	55.0773	100	100	100	98.4359	yes	no	no			yes / month-resolved		yes	yes
KJ672570	Human respirovirus 3	viral cRNA	HPIV3/Homo sapiens/PER/FLI1375/2010	Homo sapiens; sex: F; age: 3Y	NA	NA	Peru	SouthAm	2010	6	2	14995	96.7054	38.4743	99.9058	93.642	100	25.0553	yes	no	no			yes / month-resolved		yes	yes
KJ672589	Human respirovirus 3	viral cRNA	HPIV3/Homo sapiens/PER/FLI2129/2010	Homo sapiens; sex: M; age: 10M	NA	NA	Peru	SouthAm	2010	7	19	14974	90.8269	37.3134	99.8117	100	100	93.5392	yes	no	no			yes / month-resolved		yes	yes
KJ672590	Human respirovirus 3	viral cRNA	HPIV3/Homo sapiens/PER/CFI0241/2010	Homo sapiens; sex: F; age: 11Y	NA	NA	Peru	SouthAm	2010	1	21	15063	97.3514	54.5254	100	100	100	98.0375	yes	no	no			yes / month-resolved		yes	yes
KJ672598	Human respirovirus 3	viral cRNA	HPIV3/Homo sapiens/PER/FLI1585/2010	Homo sapiens; sex: F; age: 42Y	NA	NA	Peru	SouthAm	2010	6	23	15207	96.447	45.3842	100	100	100	100	yes	no	no			yes / month-resolved		yes	yes
KJ672599	Human respirovirus 3	viral cRNA	HPIV3/Homo sapiens/PER/FLE9271/2010	Homo sapiens; sex: F; age: 7Y	NA	NA	Peru	SouthAm	2010	3	29	15296	99.9354	58.2781	100	100	100	100	yes	no	no			yes / month-resolved		yes	yes
KJ672611	Human respirovirus 3	viral cRNA	HPIV3/Homo sapiens/PER/FLE9483/2010	Homo sapiens; sex: M; age: 4Y	NA	NA	Peru	SouthAm	2010	4	23	14879	91.0207	76.2852	100	100	100	87.7527	yes	no	no			yes / month-resolved		yes	yes
MH006643	Human respirovirus 3	viral cRNA	NA	Homo sapiens	nasopharyngeal swab	HPIV3/VietNam/032/2010	Viet Nam	Asia	2010	1	5	12781	100	100	100	100	100	63.2728	yes	no	no			yes / month-resolved		yes	yes
MH006644	Human respirovirus 3	viral cRNA	NA	Homo sapiens	nasopharyngeal swab	HPIV3/VietNam/035/2010	Viet Nam	Asia	2010	1	18	2552	0	0	0	0	95.986	12.6162	yes	no	no			yes / month-resolved		yes	yes
MH006650	Human respirovirus 3	viral cRNA	NA	Homo sapiens	nasopharyngeal swab	HPIV3/VietNam/058/2010	Viet Nam	Asia	2010	1	4	2735	0	0	0	0	100	12.6162	yes	no	no			yes / month-resolved		yes	yes
MH006653	Human respirovirus 3	viral cRNA	NA	Homo sapiens	nasopharyngeal swab	HPIV3/VietNam/072/2010	Viet Nam	Asia	2010	6	22	2734	0	0	0	0	100	12.6162	yes	no	no			yes / month-resolved		yes	yes
MH006665	Human respirovirus 3	viral cRNA	NA	Homo sapiens	nasopharyngeal swab	HPIV3/VietNam/086/2010	Viet Nam	Asia	2010	1	28	12796	83.0103	100	100	100	100	63.4647	yes	no	no			yes / month-resolved		yes	yes
MH006670	Human respirovirus 3	viral cRNA	NA	Homo sapiens	nasopharyngeal swab	HPIV3/VietNam/092/2010	Viet Nam	Asia	2010	4	20	12792	66.5375	100	100	100	100	63.2728	yes	no	no			yes / month-resolved		yes	yes
MH006671	Human respirovirus 3	viral cRNA	NA	Homo sapiens	nasopharyngeal swab	HPIV3/VietNam/093/2010	Viet Nam	Asia	2010	5	27	14555	100	100	100	100	100	89.4201	yes	no	no			yes / month-resolved		yes	yes
MH006679	Human respirovirus 3	viral cRNA	NA	Homo sapiens	nasopharyngeal swab	HPIV3/VietNam/101/2010	Viet Nam	Asia	2010	3	17	14541	100	100	100	100	100	89.1988	yes	no	no			yes / month-resolved		yes	yes
MN116649	Human respirovirus 3	viral cRNA	NA	Homo sapiens	nasal swab	NY2	Kenya	Africa	2010	3	8	1719	0	0	0	0	100	0	yes	no	no			yes / month-resolved		yes	yes
MN116651	Human respirovirus 3	viral cRNA	NA	Homo sapiens	nasal swab	NY4	Kenya	Africa	2010	10	19	1719	0	0	0	0	100	0	yes	no	no			yes / month-resolved		yes	yes
MN116653	Human respirovirus 3	viral cRNA	NA	Homo sapiens	nasal swab	KS7	Kenya	Africa	2010	11	23	1719	0	0	0	0	100	0	yes	no	no			yes / month-resolved		yes	yes
MN116654	Human respirovirus 3	viral cRNA	NA	Homo sapiens	nasal swab	NY7	Kenya	Africa	2010	11	23	1719	0	0	0	0	100	0	yes	no	no			yes / month-resolved		yes	yes
MN116655	Human respirovirus 3	viral cRNA	NA	Homo sapiens	nasal swab	KS8	Kenya	Africa	2010	11	23	1719	0	0	0	0	100	0	yes	no	no			yes / month-resolved		yes	yes
MN116656	Human respirovirus 3	viral cRNA	NA	Homo sapiens	nasal swab	KS10	Kenya	Africa	2010	10	22	1719	0	0	0	0	100	0	yes	no	no			yes / month-resolved		yes	yes
MN116660	Human respirovirus 3	viral cRNA	NA	Homo sapiens	nasal swab	KS12	Kenya	Africa	2010	11	23	1719	0	0	0	0	100	0	yes	no	no			yes / month-resolved		yes	yes
MN116663	Human respirovirus 3	viral cRNA	NA	Homo sapiens	nasal swab	KS17	Kenya	Africa	2010	11	29	1719	0	0	0	0	100	0	yes	no	no			yes / month-resolved		yes	yes
MN116667	Human respirovirus 3	viral cRNA	NA	Homo sapiens	nasal swab	IS2	Kenya	Africa	2010	10	26	1719	0	0	0	0	100	0	yes	no	no			yes / month-resolved		yes	yes
MN116672	Human respirovirus 3	viral cRNA	NA	Homo sapiens	nasal swab	ML2	Kenya	Africa	2010	6	23	1719	0	0	0	0	100	0	yes	no	no			yes / month-resolved		yes	yes
MN116674	Human respirovirus 3	viral cRNA	NA	Homo sapiens	nasal swab	PR6	Kenya	Africa	2010	8	30	1719	0	0	0	0	100	0	yes	no	no			yes / month-resolved		yes	yes
MN116675	Human respirovirus 3	viral cRNA	NA	Homo sapiens	nasal swab	PR10	Kenya	Africa	2010	11	5	1719	0	0	0	0	100	0	yes	no	no			yes / month-resolved		yes	yes
MN116676	Human respirovirus 3	viral cRNA	NA	Homo sapiens	nasal swab	PR13	Kenya	Africa	2010	10	7	1719	0	0	0	0	100	0	yes	no	no			yes / month-resolved		yes	yes
MN116678	Human respirovirus 3	viral cRNA	NA	Homo sapiens	nasal swab	PR3	Kenya	Africa	2010	8	25	1719	0	0	0	0	100	0	yes	no	no			yes / month-resolved		yes	yes
MN116679	Human respirovirus 3	viral cRNA	NA	Homo sapiens	nasal swab	KR3	Kenya	Africa	2010	9	9	1719	0	0	0	0	100	0	yes	no	no			yes / month-resolved		yes	yes
MN116680	Human respirovirus 3	viral cRNA	NA	Homo sapiens	nasal swab	KR4	Kenya	Africa	2010	10	13	1719	0	0	0	0	100	0	yes	no	no			yes / month-resolved		yes	yes
MN116681	Human respirovirus 3	viral cRNA	NA	Homo sapiens	nasal swab	KR5	Kenya	Africa	2010	12	20	1719	0	0	0	0	100	0	yes	no	no			yes / month-resolved		yes	yes
MN116749	Human respirovirus 3	viral cRNA	NR15	Homo sapiens	nasal swab	NA	Kenya	Africa	2010	3	8	1719	0	0	0	0	100	0	yes	no	no			yes / month-resolved		yes	yes
GU732142	Human respirovirus 3	viral cRNA	BJ/108/09	Homo sapiens	nasopharyngeal wash from individual	NA	China	Asia	2009	1	NA	1719	0	0	0	0	100	0	yes	no	no			yes / month-resolved		yes	yes
GU732143	Human respirovirus 3	viral cRNA	BJ/129/09	Homo sapiens	nasopharyngeal wash from individual	NA	China	Asia	2009	2	NA	1719	0	0	0	0	100	0	yes	no	no			yes / month-resolved		yes	yes
GU732144	Human respirovirus 3	viral cRNA	BJ/138/09	Homo sapiens	nasopharyngeal wash from individual	NA	China	Asia	2009	2	NA	1719	0	0	0	0	100	0	yes	no	no			yes / month-resolved		yes	yes
GU732145	Human respirovirus 3	viral cRNA	BJ/156/09	Homo sapiens	nasopharyngeal wash from individual	NA	China	Asia	2009	2	NA	1719	0	0	0	0	100	0	yes	no	no			yes / month-resolved		yes	yes
GU732146	Human respirovirus 3	viral cRNA	BJ/189/09	Homo sapiens	nasopharyngeal wash from individual	NA	China	Asia	2009	3	NA	1719	0	0	0	0	100	0	yes	no	no			yes / month-resolved		yes	yes
GU732147	Human respirovirus 3	viral cRNA	BJ/194/09	Homo sapiens	nasopharyngeal wash from individual	NA	China	Asia	2009	3	NA	1719	0	0	0	0	100	0	yes	no	no			yes / month-resolved		yes	yes
GU732148	Human respirovirus 3	viral cRNA	BJ/209/09	Homo sapiens	nasopharyngeal wash from individual	NA	China	Asia	2009	3	NA	1719	0	0	0	0	100	0	yes	no	no			yes / month-resolved		yes	yes
GU732149	Human respirovirus 3	viral cRNA	BJ/232/09	Homo sapiens	nasopharyngeal wash from individual	NA	China	Asia	2009	3	NA	1719	0	0	0	0	100	0	yes	no	no			yes / month-resolved		yes	yes
GU732150	Human respirovirus 3	viral cRNA	BJ/236/09	Homo sapiens	nasopharyngeal wash from individual	NA	China	Asia	2009	4	NA	1719	0	0	0	0	100	0	yes	no	no			yes / month-resolved		yes	yes
GU732151	Human respirovirus 3	viral cRNA	BJ/247/09	Homo sapiens	nasopharyngeal wash from individual	NA	China	Asia	2009	4	NA	1719	0	0	0	0	100	0	yes	no	no			yes / month-resolved		yes	yes
GU732152	Human respirovirus 3	viral cRNA	BJ/255/09	Homo sapiens	nasopharyngeal wash from individual	NA	China	Asia	2009	4	NA	1719	0	0	0	0	100	0	yes	no	no			yes / month-resolved		yes	yes
GU732153	Human respirovirus 3	viral cRNA	BJ/258/09	Homo sapiens	nasopharyngeal wash from individual	NA	China	Asia	2009	4	NA	1719	0	0	0	0	100	0	yes	no	no			yes / month-resolved		yes	yes
GU732154	Human respirovirus 3	viral cRNA	BJ/262/09	Homo sapiens	nasopharyngeal wash from individual	NA	China	Asia	2009	4	NA	1719	0	0	0	0	100	0	yes	no	no			yes / month-resolved		yes	yes
GU732155	Human respirovirus 3	viral cRNA	BJ/266/09	Homo sapiens	nasopharyngeal wash from individual	NA	China	Asia	2009	4	NA	1719	0	0	0	0	100	0	yes	no	no			yes / month-resolved		yes	yes
GU732156	Human respirovirus 3	viral cRNA	BJ/270/09	Homo sapiens	nasopharyngeal wash from individual	NA	China	Asia	2009	4	NA	1719	0	0	0	0	100	0	yes	no	no			yes / month-resolved		yes	yes
GU732157	Human respirovirus 3	viral cRNA	BJ/279/09	Homo sapiens	nasopharyngeal wash from individual	NA	China	Asia	2009	5	NA	1719	0	0	0	0	100	0	yes	no	no			yes / month-resolved		yes	yes
GU732158	Human respirovirus 3	viral cRNA	BJ/291/09	Homo sapiens	nasopharyngeal wash from individual	NA	China	Asia	2009	6	NA	1719	0	0	0	0	100	0	yes	no	no			yes / month-resolved		yes	yes
GU732159	Human respirovirus 3	viral cRNA	BJ/296/09	Homo sapiens	nasopharyngeal wash from individual	NA	China	Asia	2009	6	NA	1719	0	0	0	0	100	0	yes	no	no			yes / month-resolved		yes	yes
GU732160	Human respirovirus 3	viral cRNA	BJ/306/09	Homo sapiens	nasopharyngeal wash from individual	NA	China	Asia	2009	7	NA	1719	0	0	0	0	100	0	yes	no	no			yes / month-resolved		yes	yes
GU732161	Human respirovirus 3	viral cRNA	BJ/308/09	Homo sapiens	nasopharyngeal wash from individual	NA	China	Asia	2009	7	NA	1719	0	0	0	0	100	0	yes	no	no			yes / month-resolved		yes	yes
GU732162	Human respirovirus 3	viral cRNA	BJ/312/09	Homo sapiens	nasopharyngeal wash from individual	NA	China	Asia	2009	7	NA	1719	0	0	0	0	100	0	yes	no	no			yes / month-resolved		yes	yes
GU732163	Human respirovirus 3	viral cRNA	BJ/322/09	Homo sapiens	nasopharyngeal wash from individual	NA	China	Asia	2009	7	NA	1719	0	0	0	0	100	0	yes	no	no			yes / month-resolved		yes	yes
GU732164	Human respirovirus 3	viral cRNA	BJ/323/09	Homo sapiens	nasopharyngeal wash from individual	NA	China	Asia	2009	7	NA	1719	0	0	0	0	100	0	yes	no	no			yes / month-resolved		yes	yes
GU732165	Human respirovirus 3	viral cRNA	BJ/324/09	Homo sapiens	nasopharyngeal wash from individual	NA	China	Asia	2009	8	NA	1719	0	0	0	0	100	0	yes	no	no			yes / month-resolved		yes	yes
GU732166	Human respirovirus 3	viral cRNA	BJ/325/09	Homo sapiens	nasopharyngeal wash from individual	NA	China	Asia	2009	8	NA	1719	0	0	0	0	100	0	yes	no	no			yes / month-resolved		yes	yes
GU732167	Human respirovirus 3	viral cRNA	BJ/327/09	Homo sapiens	nasopharyngeal wash from individual	NA	China	Asia	2009	8	NA	1719	0	0	0	0	100	0	yes	no	no			yes / month-resolved		yes	yes
GU732168	Human respirovirus 3	viral cRNA	BJ/328/09	Homo sapiens	nasopharyngeal wash from individual	NA	China	Asia	2009	8	NA	1719	0	0	0	0	100	0	yes	no	no			yes / month-resolved		yes	yes
GU732169	Human respirovirus 3	viral cRNA	BJ/333/09	Homo sapiens	nasopharyngeal wash from individual	NA	China	Asia	2009	9	NA	1719	0	0	0	0	100	0	yes	no	no			yes / month-resolved		yes	yes
GU732170	Human respirovirus 3	viral cRNA	BJ/338/09	Homo sapiens	nasopharyngeal wash from individual	NA	China	Asia	2009	10	NA	1719	0	0	0	0	100	0	yes	no	no			yes / month-resolved		yes	yes
GU732171	Human respirovirus 3	viral cRNA	BJ/341/09	Homo sapiens	nasopharyngeal wash from individual	NA	China	Asia	2009	10	NA	1719	0	0	0	0	100	0	yes	no	no			yes / month-resolved		yes	yes
JX131648	Human respirovirus 3	viral cRNA	Riyadh 119/2009	Homo sapiens; male	nasopharynx	NA	Saudi Arabia	Asia	2009	1	18	1719	0	0	0	0	100	0	yes	no	no			yes / month-resolved		yes	yes
KF600603	Human respirovirus 3	viral cRNA	ShangHai/210/09	Homo sapiens	nasopharyngeal aspirate	NA	China	Asia	2009	6	12	1719	0	0	0	0	100	0	yes	no	no			yes / month-resolved		yes	yes
KF600604	Human respirovirus 3	viral cRNA	ShangHai/1261/09	Homo sapiens	nasopharyngeal aspirate	NA	China	Asia	2009	7	17	1719	0	0	0	0	100	0	yes	no	no			yes / month-resolved		yes	yes
KF600605	Human respirovirus 3	viral cRNA	ShangHai/1431/10	Homo sapiens	nasopharyngeal aspirate	NA	China	Asia	2009	4	11	1719	0	0	0	0	100	0	yes	no	no			yes / month-resolved		yes	yes
KF687331	Human respirovirus 3	viral cRNA	HPIV3/MEX/4601/2009	Homo sapiens; sex: M; age: 8M	NA	NA	Mexico	NorthAm	2009	1	27	14096	42.1189	32.3951	100	100	100	88.9627	yes	no	no			yes / month-resolved		yes	yes
KF687332	Human respirovirus 3	viral cRNA	HPIV3/MEX/4638/2009	Homo sapiens; sex: M; age: 5M	NA	NA	Mexico	NorthAm	2009	2	11	14571	99.8708	100	100	100	100	89.5529	yes	no	no			yes / month-resolved		yes	yes
KF687352	Human respirovirus 3	viral cRNA	HPIV3/FRA/29122056/2009	Homo sapiens	NA	NA	France	Europe	2009	3	17	14246	90.2455	100	100	100	100	87.5756	yes	no	no			yes / month-resolved		yes	yes
KJ672528	Human respirovirus 3	viral cRNA	HPIV3/Homo sapiens/PER/FLA6504/2009	Homo sapiens; sex: M; age: 2Y	NA	NA	Peru	SouthAm	2009	3	25	14149	100	100	100	100	99.8837	28.5437	yes	no	no			yes / month-resolved		yes	yes
KJ672540	Human respirovirus 3	viral cRNA	HPIV3/Homo sapiens/PER/FLA7653/2009	Homo sapiens; sex: F; age: 1Y	NA	NA	Peru	SouthAm	2009	5	25	14996	99.8708	100	100	100	100	46.0609	yes	no	no			yes / month-resolved		yes	yes
KJ672562	Human respirovirus 3	viral cRNA	HPIV3/Homo sapiens/PER/FLA6503/2009	Homo sapiens; sex: M; age: 4M	NA	NA	Peru	SouthAm	2009	3	25	15051	100	100	100	100	100	58.9675	yes	no	no			yes / month-resolved		yes	yes
KJ672564	Human respirovirus 3	viral cRNA	HPIV3/Homo sapiens/PER/FLE6163/2009	Homo sapiens; sex: F; age: 6M	NA	NA	Peru	SouthAm	2009	10	26	15021	83.5917	38.9718	99.9058	100	100	100	yes	no	no			yes / month-resolved		yes	yes
KJ672578	Human respirovirus 3	viral cRNA	HPIV3/Homo sapiens/PER/CFI0033/2009	Homo sapiens; sex: F; age: 30Y	NA	NA	Peru	SouthAm	2009	11	13	15143	99.7416	55.0773	100	100	100	98.672	yes	no	no			yes / month-resolved		yes	yes
KJ672594	Human respirovirus 3	viral cRNA	HPIV3/Homo sapiens/PER/FLA6722/2009	Homo sapiens; sex: F; age: 4Y	NA	NA	Peru	SouthAm	2009	4	11	14552	99.8708	100	100	100	100	41.0211	yes	no	no			yes / month-resolved		yes	yes
KJ672602	Human respirovirus 3	viral cRNA	HPIV3/Homo sapiens/PER/FLE7202/2009	Homo sapiens; sex: M; age: 1Y	NA	NA	Peru	SouthAm	2009	11	20	11281	100	100	100	100	100	41.5671	yes	no	no			yes / month-resolved		yes	yes
KJ672617	Human respirovirus 3	viral cRNA	HPIV3/Homo sapiens/PER/FLE3936/2009	Homo sapiens; sex: F; age: 5Y	NA	NA	Peru	SouthAm	2009	8	12	15255	100	57.0088	100	100	100	100	yes	no	no			yes / month-resolved		yes	yes
KP690778	Human respirovirus 3	viral cRNA	10-s-77	Homo sapiens	NA	NA	China	Asia	2009	12	26	1719	0	0	0	0	100	0	yes	no	no			yes / month-resolved		yes	yes
KP690779	Human respirovirus 3	viral cRNA	10-s-84	Homo sapiens	NA	NA	China	Asia	2009	12	28	1719	0	0	0	0	100	0	yes	no	no			yes / month-resolved		yes	yes
KP690780	Human respirovirus 3	viral cRNA	10-s-88	Homo sapiens	NA	NA	China	Asia	2009	12	28	1719	0	0	0	0	100	0	yes	no	no			yes / month-resolved		yes	yes
KT898927	Human respirovirus 3	viral cRNA	Pavia/VR9716/2009	Homo sapiens	nasal swab	NA	Italy	Europe	2009	1	NA	1719	0	0	0	0	100	0	yes	no	no			yes / month-resolved		yes	yes
MH006630	Human respirovirus 3	viral cRNA	NA	Homo sapiens	nasopharyngeal swab	HPIV3/VietNam/016/2009	Viet Nam	Asia	2009	3	16	12806	100	45.7506	100	100	100	63.2876	yes	no	no			yes / month-resolved		yes	yes
MH006631	Human respirovirus 3	viral cRNA	NA	Homo sapiens	nasopharyngeal swab	HPIV3/VietNam/017/2009	Viet Nam	Asia	2009	3	30	14539	100	100	100	100	100	89.184	yes	no	no			yes / month-resolved		yes	yes
MH006636	Human respirovirus 3	viral cRNA	NA	Homo sapiens	nasopharyngeal swab	HPIV3/VietNam/022/2009	Viet Nam	Asia	2009	5	12	14559	100	33.7756	100	100	100	89.1226	yes	no	no			yes / month-resolved		yes	yes
MH006638	Human respirovirus 3	viral cRNA	NA	Homo sapiens	nasopharyngeal swab	HPIV3/VietNam/024/2009	Viet Nam	Asia	2009	6	1	15335	100	48.0376	100	100	100	100	yes	no	no			yes / month-resolved		yes	yes
MH006640	Human respirovirus 3	viral cRNA	NA	Homo sapiens	nasopharyngeal swab	HPIV3/VietNam/028/2009	Viet Nam	Asia	2009	11	11	14577	100	42.7308	0	100	100	89.4201	yes	no	no			yes / month-resolved		yes	yes
MH006641	Human respirovirus 3	viral cRNA	NA	Homo sapiens	nasopharyngeal swab	HPIV3/VietNam/029/2009	Viet Nam	Asia	2009	11	24	14576	100	54.7264	100	100	100	89.4201	yes	no	no			yes / month-resolved		yes	yes
MH006642	Human respirovirus 3	viral cRNA	NA	Homo sapiens	nasopharyngeal swab	HPIV3/VietNam/030/2009	Viet Nam	Asia	2009	12	1	15318	100	28.4135	80.226	100	100	100	yes	no	no			yes / month-resolved		yes	yes
MH006645	Human respirovirus 3	viral cRNA	NA	Homo sapiens	nasopharyngeal swab	HPIV3/VietNam/050/2009	Viet Nam	Asia	2009	3	16	2779	0	0	0	0	100	13.2212	yes	no	no			yes / month-resolved		yes	yes
MH006647	Human respirovirus 3	viral cRNA	NA	Homo sapiens	nasopharyngeal swab	HPIV3/VietNam/052/2009	Viet Nam	Asia	2009	3	26	15302	100	100	100	100	100	51.5567	yes	no	no			yes / month-resolved		yes	yes
MH006648	Human respirovirus 3	viral cRNA	NA	Homo sapiens	nasopharyngeal swab	HPIV3/VietNam/054/2009	Viet Nam	Asia	2009	11	10	2735	0	0	0	0	100	12.6162	yes	no	no			yes / month-resolved		yes	yes
MH006659	Human respirovirus 3	viral cRNA	NA	Homo sapiens	nasopharyngeal swab	HPIV3/VietNam/079/2009	Viet Nam	Asia	2009	12	22	12794	100	100	100	100	100	63.4204	yes	no	no			yes / month-resolved		yes	yes
GU732130	Human respirovirus 3	viral cRNA	BJ/001/08	Homo sapiens	nasopharyngeal wash from individual	NA	China	Asia	2008	5	NA	1719	0	0	0	0	100	0	yes	no	no			yes / month-resolved		yes	yes
GU732131	Human respirovirus 3	viral cRNA	BJ/002/08	Homo sapiens	nasopharyngeal wash from individual	NA	China	Asia	2008	5	NA	1719	0	0	0	0	100	0	yes	no	no			yes / month-resolved		yes	yes
GU732132	Human respirovirus 3	viral cRNA	BJ/005/08	Homo sapiens	nasopharyngeal wash from individual	NA	China	Asia	2008	6	NA	1719	0	0	0	0	100	0	yes	no	no			yes / month-resolved		yes	yes
GU732133	Human respirovirus 3	viral cRNA	BJ/006/08	Homo sapiens	nasopharyngeal wash from individual	NA	China	Asia	2008	6	NA	1719	0	0	0	0	100	0	yes	no	no			yes / month-resolved		yes	yes
GU732134	Human respirovirus 3	viral cRNA	BJ/009/08	Homo sapiens	nasopharyngeal wash from individual	NA	China	Asia	2008	6	NA	1719	0	0	0	0	100	0	yes	no	no			yes / month-resolved		yes	yes
GU732135	Human respirovirus 3	viral cRNA	BJ/012/08	Homo sapiens	nasopharyngeal wash from individual	NA	China	Asia	2008	7	NA	1719	0	0	0	0	100	0	yes	no	no			yes / month-resolved		yes	yes
GU732136	Human respirovirus 3	viral cRNA	BJ/014/08	Homo sapiens	nasopharyngeal wash from individual	NA	China	Asia	2008	7	NA	1719	0	0	0	0	100	0	yes	no	no			yes / month-resolved		yes	yes
GU732137	Human respirovirus 3	viral cRNA	BJ/020/08	Homo sapiens	nasopharyngeal wash from individual	NA	China	Asia	2008	9	NA	1719	0	0	0	0	100	0	yes	no	no			yes / month-resolved		yes	yes
GU732138	Human respirovirus 3	viral cRNA	BJ/023/08	Homo sapiens	nasopharyngeal wash from individual	NA	China	Asia	2008	9	NA	1719	0	0	0	0	100	0	yes	no	no			yes / month-resolved		yes	yes
GU732139	Human respirovirus 3	viral cRNA	BJ/036/08	Homo sapiens	nasopharyngeal wash from individual	NA	China	Asia	2008	10	NA	1719	0	0	0	0	100	0	yes	no	no			yes / month-resolved		yes	yes
GU732140	Human respirovirus 3	viral cRNA	BJ/037/08	Homo sapiens	nasopharyngeal wash from individual	NA	China	Asia	2008	11	NA	1719	0	0	0	0	100	0	yes	no	no			yes / month-resolved		yes	yes
GU732141	Human respirovirus 3	viral cRNA	BJ/059/08	Homo sapiens	nasopharyngeal wash from individual	NA	China	Asia	2008	12	NA	1719	0	0	0	0	100	0	yes	no	no			yes / month-resolved		yes	yes
JX131646	Human respirovirus 3	viral cRNA	Riyadh 45/2008	Homo sapiens; male	nasopharynx	NA	Saudi Arabia	Asia	2008	3	16	1719	0	0	0	0	100	0	yes	no	no			yes / month-resolved		yes	yes
JX131647	Human respirovirus 3	viral cRNA	Riyadh 50/2008	Homo sapiens; male	nasopharynx	NA	Saudi Arabia	Asia	2008	4	12	1719	0	0	0	0	100	0	yes	no	no			yes / month-resolved		yes	yes
JX131649	Human respirovirus 3	viral cRNA	Riyadh 63/2008	Homo sapiens	nasopharynx	NA	Saudi Arabia	Asia	2008	11	21	1719	0	0	0	0	100	0	yes	no	no			yes / month-resolved		yes	yes
KF530244	Human respirovirus 3	viral cRNA	HPIV3/ZAF/2262/2008	Homo sapiens; sex: F; age: 80Y	NA	NA	South Africa	Africa	2008	3	8	15398	36.9509	21.0061	88.5122	100	100	33.5252	yes	no	no			yes / month-resolved		yes	yes
KF687329	Human respirovirus 3	viral cRNA	HPIV3/MEX/4159/2008	Homo sapiens; sex: M; age: 2M	NA	NA	Mexico	NorthAm	2008	3	4	14460	66.2791	100	100	100	100	87.6789	yes	no	no			yes / month-resolved		yes	yes
KF687330	Human respirovirus 3	viral cRNA	HPIV3/MEX/4169/2008	Homo sapiens; sex: M; age: 25M	NA	NA	Mexico	NorthAm	2008	3	11	14577	99.8708	100	100	100	100	89.4496	yes	no	no			yes / month-resolved		yes	yes
KF687344	Human respirovirus 3	viral cRNA	HPIV3/ZAF/2516/2008	Homo sapiens; age: 1M	NA	NA	South Africa	Africa	2008	8	25	14419	100	100	100	100	100	87.1329	yes	no	no			yes / month-resolved		yes	yes
KF687351	Human respirovirus 3	viral cRNA	HPIV3/FRA/28015134/2008	Homo sapiens	NA	NA	France	Europe	2008	1	4	14446	66.9897	100	100	100	100	87.369	yes	no	no			yes / month-resolved		yes	yes
KF687327	Human respirovirus 3	viral cRNA	HPIV3/MEX/3593/2007	Homo sapiens; sex: M; age: 26M	NA	NA	Mexico	NorthAm	2007	2	16	14581	99.8708	100	100	100	100	89.6562	yes	no	no			yes / month-resolved		yes	yes
KF687328	Human respirovirus 3	viral cRNA	HPIV3/MEX/3640/2007	Homo sapiens; sex: F; age: 5M	NA	NA	Mexico	NorthAm	2007	3	4	14582	99.8708	100	100	100	100	89.6709	yes	no	no			yes / month-resolved		yes	yes
KF687342	Human respirovirus 3	viral cRNA	HPIV3/ARG/14555/2007	Homo sapiens	NA	NA	Argentina	SouthAm	2007	5	11	14423	65.3101	100	100	100	100	87.6199	yes	no	no			yes / month-resolved		yes	yes
KF687350	Human respirovirus 3	viral cRNA	HPIV3/FRA/27045070/2007	Homo sapiens	NA	NA	France	Europe	2007	1	26	14419	64.5995	100	100	100	100	87.2805	yes	no	no			yes / month-resolved		yes	yes
MN488700	Human respirovirus 3	viral cRNA	NA	Homo sapiens sample 4310700122	nasopharyngeal swab	NA	Netherlands	Europe	2007	2	6	1719	0	0	0	0	100	0	yes	no	no			yes / month-resolved		yes	yes
EU814623	Human respirovirus 3	viral cRNA	DEL/322/06	Homo sapiens	NA	NA	India	Asia	2006	2	25	1719	0	0	0	0	100	0	yes	no	no			yes / month-resolved	outlier - removed		yes
EU814624	Human respirovirus 3	viral cRNA	DEL/88/06	Homo sapiens	NA	NA	India	Asia	2006	1	2	1719	0	0	0	0	100	0	yes	no	no			yes / month-resolved		yes	yes
JF416795	Human respirovirus 3	viral cRNA	KPIV-06-3	Homo sapiens	serum	NA	South Korea	Asia	2006	6	5	1719	0	0	0	0	100	0	yes	no	no			yes / month-resolved		yes	yes
JF416796	Human respirovirus 3	viral cRNA	KPIV-06-4	Homo sapiens	serum	NA	South Korea	Asia	2006	6	7	1719	0	0	0	0	100	0	yes	no	no			yes / month-resolved		yes	yes
KF687324	Human respirovirus 3	viral cRNA	HPIV3/MEX/2822/2006	Homo sapiens; sex: F; age: 51M	NA	NA	Mexico	NorthAm	2006	5	31	14506	99.8708	100	100	100	100	88.7561	yes	no	no			yes / month-resolved		yes	yes
KF687326	Human respirovirus 3	viral cRNA	HPIV3/MEX/2841/2006	Homo sapiens; sex: F; age: 35M	NA	NA	Mexico	NorthAm	2006	6	12	14134	73.385	100	100	100	100	89.7742	yes	no	no			yes / month-resolved		yes	yes
KF687341	Human respirovirus 3	viral cRNA	HPIV3/ARG/12894/2006	Homo sapiens	NA	NA	Argentina	SouthAm	2006	6	16	14322	37.2739	100	44.2561	100	100	34.6613	yes	no	no			yes / month-resolved		yes	yes
KF687343	Human respirovirus 3	viral cRNA	HPIV3/ARG/13009/2006	Homo sapiens	NA	NA	Argentina	SouthAm	2006	7	6	14478	100	100	100	100	100	87.6199	yes	no	no			yes / month-resolved		yes	yes
KF687349	Human respirovirus 3	viral cRNA	HPIV3/FRA/26232106/2006	Homo sapiens	NA	NA	France	Europe	2006	6	6	14564	100	100	100	100	100	89.6709	yes	no	no			yes / month-resolved		yes	yes
EU814625	Human respirovirus 3	viral cRNA	DEL/w32/05	Homo sapiens	NA	NA	India	Asia	2005	8	31	1719	0	0	0	0	100	0	yes	no	no			yes / month-resolved		yes	yes
EU814626	Human respirovirus 3	viral cRNA	DEL/139/05	Homo sapiens	NA	NA	India	Asia	2005	8	31	1719	0	0	0	0	100	0	yes	no	no			yes / month-resolved	outlier - removed		yes
KF687322	Human respirovirus 3	viral cRNA	HPIV3/MEX/1512/2005	Homo sapiens; sex: M; age: 7M	NA	NA	Mexico	NorthAm	2005	2	7	14572	100	100	100	100	100	89.4496	yes	no	no			yes / month-resolved		yes	yes
KF687323	Human respirovirus 3	viral cRNA	HPIV3/MEX/1527/2005	Homo sapiens; sex: F; age: 10M	NA	NA	Mexico	NorthAm	2005	2	11	14373	100	100	100	100	100	86.9411	yes	no	no			yes / month-resolved		yes	yes
KF687320	Human respirovirus 3	viral cRNA	HPIV3/MEX/1099/2004	Homo sapiens; sex: F	NA	NA	Mexico	NorthAm	2004	5	17	14585	100	100	100	100	100	89.6414	yes	no	no			yes / month-resolved		yes	yes
JN089924	Human respirovirus 3	mRNA	Washington/1957 C243	NA	NA	NA	NA	NA	1957	NA	NA	1721	0	0	0	0	100	0	yes	no	no			yes / wildcard-1957	outlier - removed		no
ON385588	Human respirovirus 3	viral cRNA	NA	Homo sapiens	NA	HPIV3/Gwangju/KOR/01/2021	South Korea	Asia	2021	9	14	426	0	0	0	0	24.7818	0	no	no	no			no			yes
ON385589	Human respirovirus 3	viral cRNA	NA	Homo sapiens	NA	HPIV3/Gwangju/KOR/02/2021	South Korea	Asia	2021	9	2	426	0	0	0	0	24.7818	0	no	no	no			no			yes
ON385590	Human respirovirus 3	viral cRNA	NA	Homo sapiens	NA	HPIV3/Gwangju/KOR/03/2021	South Korea	Asia	2021	9	13	426	0	0	0	0	24.7818	0	no	no	no			no			yes
ON385591	Human respirovirus 3	viral cRNA	NA	Homo sapiens	NA	HPIV3/Gwangju/KOR/04/2021	South Korea	Asia	2021	9	6	426	0	0	0	0	24.7818	0	no	no	no			no			yes
ON385592	Human respirovirus 3	viral cRNA	NA	Homo sapiens	NA	HPIV3/Gwangju/KOR/05/2021	South Korea	Asia	2021	9	13	426	0	0	0	0	24.7818	0	no	no	no			no			yes
ON385593	Human respirovirus 3	viral cRNA	NA	Homo sapiens	NA	HPIV3/Gwangju/KOR/06/2021	South Korea	Asia	2021	9	10	426	0	0	0	0	24.7818	0	no	no	no			no			yes
ON385594	Human respirovirus 3	viral cRNA	NA	Homo sapiens	NA	HPIV3/Gwangju/KOR/07/2021	South Korea	Asia	2021	9	6	426	0	0	0	0	24.7818	0	no	no	no			no			yes
ON385595	Human respirovirus 3	viral cRNA	NA	Homo sapiens	NA	HPIV3/Gwangju/KOR/08/2021	South Korea	Asia	2021	9	14	426	0	0	0	0	24.7818	0	no	no	no			no			yes
ON385596	Human respirovirus 3	viral cRNA	NA	Homo sapiens	NA	HPIV3/Gwangju/KOR/09/2021	South Korea	Asia	2021	9	15	426	0	0	0	0	24.7818	0	no	no	no			no			yes
ON385597	Human respirovirus 3	viral cRNA	NA	Homo sapiens	NA	HPIV3/Gwangju/KOR/10/2021	South Korea	Asia	2021	9	8	426	0	0	0	0	24.7818	0	no	no	no			no			yes
ON385598	Human respirovirus 3	viral cRNA	NA	Homo sapiens	NA	HPIV3/Gwangju/KOR/11/2021	South Korea	Asia	2021	9	10	426	0	0	0	0	24.7818	0	no	no	no			no			yes
ON385599	Human respirovirus 3	viral cRNA	NA	Homo sapiens	NA	HPIV3/Gwangju/KOR/12/2021	South Korea	Asia	2021	9	10	426	0	0	0	0	24.7818	0	no	no	no			no			yes
ON385600	Human respirovirus 3	viral cRNA	NA	Homo sapiens	NA	HPIV3/Gwangju/KOR/13/2021	South Korea	Asia	2021	8	17	426	0	0	0	0	24.7818	0	no	no	no			no			yes
ON385601	Human respirovirus 3	viral cRNA	NA	Homo sapiens	NA	HPIV3/Gwangju/KOR/14/2021	South Korea	Asia	2021	8	17	426	0	0	0	0	24.7818	0	no	no	no			no			yes
ON385602	Human respirovirus 3	viral cRNA	NA	Homo sapiens	NA	HPIV3/Gwangju/KOR/15/2021	South Korea	Asia	2021	8	28	426	0	0	0	0	24.7818	0	no	no	no			no			yes
ON385603	Human respirovirus 3	viral cRNA	NA	Homo sapiens	NA	HPIV3/Gwangju/KOR/16/2021	South Korea	Asia	2021	8	30	426	0	0	0	0	24.7818	0	no	no	no			no			yes
ON385604	Human respirovirus 3	viral cRNA	NA	Homo sapiens	NA	HPIV3/Gwangju/KOR/17/2021	South Korea	Asia	2021	8	30	426	0	0	0	0	24.7818	0	no	no	no			no			yes
ON385605	Human respirovirus 3	viral cRNA	NA	Homo sapiens	NA	HPIV3/Gwangju/KOR/18/2021	South Korea	Asia	2021	8	31	426	0	0	0	0	24.7818	0	no	no	no			no			yes
ON385606	Human respirovirus 3	viral cRNA	NA	Homo sapiens	NA	HPIV3/Gwangju/KOR/19/2021	South Korea	Asia	2021	9	4	426	0	0	0	0	24.7818	0	no	no	no			no			yes
ON385607	Human respirovirus 3	viral cRNA	NA	Homo sapiens	NA	HPIV3/Gwangju/KOR/20/2021	South Korea	Asia	2021	9	4	426	0	0	0	0	24.7818	0	no	no	no			no			yes
ON385608	Human respirovirus 3	viral cRNA	NA	Homo sapiens	NA	HPIV3/Gwangju/KOR/21/2021	South Korea	Asia	2021	9	6	426	0	0	0	0	24.7818	0	no	no	no			no			yes
ON385609	Human respirovirus 3	viral cRNA	NA	Homo sapiens	NA	HPIV3/Gwangju/KOR/22/2021	South Korea	Asia	2021	9	7	426	0	0	0	0	24.7818	0	no	no	no			no			yes
ON385610	Human respirovirus 3	viral cRNA	NA	Homo sapiens	NA	HPIV3/Gwangju/KOR/23/2021	South Korea	Asia	2021	9	7	426	0	0	0	0	24.7818	0	no	no	no			no			yes
ON385611	Human respirovirus 3	viral cRNA	NA	Homo sapiens	NA	HPIV3/Gwangju/KOR/24/2021	South Korea	Asia	2021	9	7	426	0	0	0	0	24.7818	0	no	no	no			no			yes
ON385612	Human respirovirus 3	viral cRNA	NA	Homo sapiens	NA	HPIV3/Gwangju/KOR/25/2021	South Korea	Asia	2021	9	7	426	0	0	0	0	24.7818	0	no	no	no			no			yes
ON385613	Human respirovirus 3	viral cRNA	NA	Homo sapiens	NA	HPIV3/Gwangju/KOR/26/2021	South Korea	Asia	2021	9	7	426	0	0	0	0	24.7818	0	no	no	no			no			yes
ON385614	Human respirovirus 3	viral cRNA	NA	Homo sapiens	NA	HPIV3/Gwangju/KOR/27/2021	South Korea	Asia	2021	9	7	426	0	0	0	0	24.7818	0	no	no	no			no			yes
ON385615	Human respirovirus 3	viral cRNA	NA	Homo sapiens	NA	HPIV3/Gwangju/KOR/28/2021	South Korea	Asia	2021	9	8	426	0	0	0	0	24.7818	0	no	no	no			no			yes
ON385616	Human respirovirus 3	viral cRNA	NA	Homo sapiens	NA	HPIV3/Gwangju/KOR/29/2021	South Korea	Asia	2021	9	11	426	0	0	0	0	24.7818	0	no	no	no			no			yes
ON385617	Human respirovirus 3	viral cRNA	NA	Homo sapiens	NA	HPIV3/Gwangju/KOR/30/2021	South Korea	Asia	2021	9	11	426	0	0	0	0	24.7818	0	no	no	no			no			yes
ON385618	Human respirovirus 3	viral cRNA	NA	Homo sapiens	NA	HPIV3/Gwangju/KOR/31/2021	South Korea	Asia	2021	9	11	426	0	0	0	0	24.7818	0	no	no	no			no			yes
ON385619	Human respirovirus 3	viral cRNA	NA	Homo sapiens	NA	HPIV3/Gwangju/KOR/32/2021	South Korea	Asia	2021	9	11	426	0	0	0	0	24.7818	0	no	no	no			no			yes
ON385620	Human respirovirus 3	viral cRNA	NA	Homo sapiens	NA	HPIV3/Gwangju/KOR/34/2021	South Korea	Asia	2021	9	11	426	0	0	0	0	24.7818	0	no	no	no			no			yes
ON385621	Human respirovirus 3	viral cRNA	NA	Homo sapiens	NA	HPIV3/Gwangju/KOR/35/2021	South Korea	Asia	2021	9	13	426	0	0	0	0	24.7818	0	no	no	no			no			yes
ON385622	Human respirovirus 3	viral cRNA	NA	Homo sapiens	NA	HPIV3/Gwangju/KOR/36/2021	South Korea	Asia	2021	9	13	426	0	0	0	0	24.7818	0	no	no	no			no			yes
ON385623	Human respirovirus 3	viral cRNA	NA	Homo sapiens	NA	HPIV3/Gwangju/KOR/38/2021	South Korea	Asia	2021	9	13	426	0	0	0	0	24.7818	0	no	no	no			no			yes
ON385624	Human respirovirus 3	viral cRNA	NA	Homo sapiens	NA	HPIV3/Gwangju/KOR/39/2021	South Korea	Asia	2021	9	13	426	0	0	0	0	24.7818	0	no	no	no			no			yes
ON385625	Human respirovirus 3	viral cRNA	NA	Homo sapiens	NA	HPIV3/Gwangju/KOR/40/2021	South Korea	Asia	2021	9	13	426	0	0	0	0	24.7818	0	no	no	no			no			yes
ON385626	Human respirovirus 3	viral cRNA	NA	Homo sapiens	NA	HPIV3/Gwangju/KOR/41/2021	South Korea	Asia	2021	9	13	426	0	0	0	0	24.7818	0	no	no	no			no			yes
ON385627	Human respirovirus 3	viral cRNA	NA	Homo sapiens	NA	HPIV3/Gwangju/KOR/42/2021	South Korea	Asia	2021	9	14	426	0	0	0	0	24.7818	0	no	no	no			no			yes
ON385628	Human respirovirus 3	viral cRNA	NA	Homo sapiens	NA	HPIV3/Gwangju/KOR/43/2021	South Korea	Asia	2021	9	14	426	0	0	0	0	24.7818	0	no	no	no			no			yes
ON385629	Human respirovirus 3	viral cRNA	NA	Homo sapiens	NA	HPIV3/Gwangju/KOR/44/2021	South Korea	Asia	2021	9	14	426	0	0	0	0	24.7818	0	no	no	no			no			yes
ON385630	Human respirovirus 3	viral cRNA	NA	Homo sapiens	NA	HPIV3/Gwangju/KOR/45/2021	South Korea	Asia	2021	9	14	426	0	0	0	0	24.7818	0	no	no	no			no			yes
ON385631	Human respirovirus 3	viral cRNA	NA	Homo sapiens	NA	HPIV3/Gwangju/KOR/46/2021	South Korea	Asia	2021	9	15	426	0	0	0	0	24.7818	0	no	no	no			no			yes
ON385786	Human respirovirus 3	viral cRNA	NA	Homo sapiens	NA	HPIV3/Gwangju/KOR/01/2021	South Korea	Asia	2021	9	14	602	0	0	0	37.1605	0	0	no	no	no			no			yes
ON385787	Human respirovirus 3	viral cRNA	NA	Homo sapiens	NA	HPIV3/Gwangju/KOR/02/2021	South Korea	Asia	2021	9	2	602	0	0	0	37.1605	0	0	no	no	no			no			yes
ON385788	Human respirovirus 3	viral cRNA	NA	Homo sapiens	NA	HPIV3/Gwangju/KOR/03/2021	South Korea	Asia	2021	9	13	602	0	0	0	37.1605	0	0	no	no	no			no			yes
ON385789	Human respirovirus 3	viral cRNA	NA	Homo sapiens	NA	HPIV3/Gwangju/KOR/04/2021	South Korea	Asia	2021	9	6	602	0	0	0	37.1605	0	0	no	no	no			no			yes
ON385790	Human respirovirus 3	viral cRNA	NA	Homo sapiens	NA	HPIV3/Gwangju/KOR/05/2021	South Korea	Asia	2021	9	13	602	0	0	0	37.1605	0	0	no	no	no			no			yes
ON385791	Human respirovirus 3	viral cRNA	NA	Homo sapiens	NA	HPIV3/Gwangju/KOR/06/2021	South Korea	Asia	2021	9	10	602	0	0	0	37.1605	0	0	no	no	no			no			yes
ON385792	Human respirovirus 3	viral cRNA	NA	Homo sapiens	NA	HPIV3/Gwangju/KOR/07/2021	South Korea	Asia	2021	9	6	602	0	0	0	37.1605	0	0	no	no	no			no			yes
ON385793	Human respirovirus 3	viral cRNA	NA	Homo sapiens	NA	HPIV3/Gwangju/KOR/08/2021	South Korea	Asia	2021	9	14	602	0	0	0	37.1605	0	0	no	no	no			no			yes
ON385794	Human respirovirus 3	viral cRNA	NA	Homo sapiens	NA	HPIV3/Gwangju/KOR/09/2021	South Korea	Asia	2021	9	15	602	0	0	0	37.1605	0	0	no	no	no			no			yes
ON385795	Human respirovirus 3	viral cRNA	NA	Homo sapiens	NA	HPIV3/Gwangju/KOR/10/2021	South Korea	Asia	2021	9	8	602	0	0	0	37.1605	0	0	no	no	no			no			yes
ON385796	Human respirovirus 3	viral cRNA	NA	Homo sapiens	NA	HPIV3/Gwangju/KOR/11/2021	South Korea	Asia	2021	9	10	602	0	0	0	37.1605	0	0	no	no	no			no			yes
ON385797	Human respirovirus 3	viral cRNA	NA	Homo sapiens	NA	HPIV3/Gwangju/KOR/12/2021	South Korea	Asia	2021	9	10	602	0	0	0	37.1605	0	0	no	no	no			no			yes
ON385798	Human respirovirus 3	viral cRNA	NA	Homo sapiens	NA	HPIV3/Gwangju/KOR/13/2021	South Korea	Asia	2021	8	17	602	0	0	0	37.1605	0	0	no	no	no			no			yes
ON385799	Human respirovirus 3	viral cRNA	NA	Homo sapiens	NA	HPIV3/Gwangju/KOR/14/2021	South Korea	Asia	2021	8	17	602	0	0	0	37.1605	0	0	no	no	no			no			yes
ON385800	Human respirovirus 3	viral cRNA	NA	Homo sapiens	NA	HPIV3/Gwangju/KOR/15/2021	South Korea	Asia	2021	8	28	602	0	0	0	37.1605	0	0	no	no	no			no			yes
ON385801	Human respirovirus 3	viral cRNA	NA	Homo sapiens	NA	HPIV3/Gwangju/KOR/16/2021	South Korea	Asia	2021	8	30	602	0	0	0	37.1605	0	0	no	no	no			no			yes
ON385802	Human respirovirus 3	viral cRNA	NA	Homo sapiens	NA	HPIV3/Gwangju/KOR/17/2021	South Korea	Asia	2021	8	30	602	0	0	0	37.1605	0	0	no	no	no			no			yes
ON385803	Human respirovirus 3	viral cRNA	NA	Homo sapiens	NA	HPIV3/Gwangju/KOR/18/2021	South Korea	Asia	2021	8	31	602	0	0	0	37.1605	0	0	no	no	no			no			yes
ON385804	Human respirovirus 3	viral cRNA	NA	Homo sapiens	NA	HPIV3/Gwangju/KOR/19/2021	South Korea	Asia	2021	9	4	602	0	0	0	37.1605	0	0	no	no	no			no			yes
ON385805	Human respirovirus 3	viral cRNA	NA	Homo sapiens	NA	HPIV3/Gwangju/KOR/20/2021	South Korea	Asia	2021	9	4	602	0	0	0	37.1605	0	0	no	no	no			no			yes
ON385806	Human respirovirus 3	viral cRNA	NA	Homo sapiens	NA	HPIV3/Gwangju/KOR/21/2021	South Korea	Asia	2021	9	6	602	0	0	0	37.1605	0	0	no	no	no			no			yes
ON385807	Human respirovirus 3	viral cRNA	NA	Homo sapiens	NA	HPIV3/Gwangju/KOR/22/2021	South Korea	Asia	2021	9	7	602	0	0	0	37.1605	0	0	no	no	no			no			yes
ON385808	Human respirovirus 3	viral cRNA	NA	Homo sapiens	NA	HPIV3/Gwangju/KOR/23/2021	South Korea	Asia	2021	9	7	602	0	0	0	37.1605	0	0	no	no	no			no			yes
ON385809	Human respirovirus 3	viral cRNA	NA	Homo sapiens	NA	HPIV3/Gwangju/KOR/24/2021	South Korea	Asia	2021	9	7	602	0	0	0	37.1605	0	0	no	no	no			no			yes
ON385810	Human respirovirus 3	viral cRNA	NA	Homo sapiens	NA	HPIV3/Gwangju/KOR/25/2021	South Korea	Asia	2021	9	7	602	0	0	0	37.1605	0	0	no	no	no			no			yes
ON385811	Human respirovirus 3	viral cRNA	NA	Homo sapiens	NA	HPIV3/Gwangju/KOR/26/2021	South Korea	Asia	2021	9	7	602	0	0	0	37.1605	0	0	no	no	no			no			yes
ON385812	Human respirovirus 3	viral cRNA	NA	Homo sapiens	NA	HPIV3/Gwangju/KOR/27/2021	South Korea	Asia	2021	9	7	602	0	0	0	37.1605	0	0	no	no	no			no			yes
ON385813	Human respirovirus 3	viral cRNA	NA	Homo sapiens	NA	HPIV3/Gwangju/KOR/28/2021	South Korea	Asia	2021	9	8	602	0	0	0	37.1605	0	0	no	no	no			no			yes
ON385814	Human respirovirus 3	viral cRNA	NA	Homo sapiens	NA	HPIV3/Gwangju/KOR/29/2021	South Korea	Asia	2021	9	11	602	0	0	0	37.1605	0	0	no	no	no			no			yes
ON385815	Human respirovirus 3	viral cRNA	NA	Homo sapiens	NA	HPIV3/Gwangju/KOR/30/2021	South Korea	Asia	2021	9	11	602	0	0	0	37.1605	0	0	no	no	no			no			yes
ON385816	Human respirovirus 3	viral cRNA	NA	Homo sapiens	NA	HPIV3/Gwangju/KOR/31/2021	South Korea	Asia	2021	9	11	602	0	0	0	37.1605	0	0	no	no	no			no			yes
ON385817	Human respirovirus 3	viral cRNA	NA	Homo sapiens	NA	HPIV3/Gwangju/KOR/32/2021	South Korea	Asia	2021	9	11	602	0	0	0	37.1605	0	0	no	no	no			no			yes
ON385819	Human respirovirus 3	viral cRNA	NA	Homo sapiens	NA	HPIV3/Gwangju/KOR/34/2021	South Korea	Asia	2021	9	11	602	0	0	0	37.1605	0	0	no	no	no			no			yes
ON385820	Human respirovirus 3	viral cRNA	NA	Homo sapiens	NA	HPIV3/Gwangju/KOR/35/2021	South Korea	Asia	2021	9	13	602	0	0	0	37.1605	0	0	no	no	no			no			yes
ON385821	Human respirovirus 3	viral cRNA	NA	Homo sapiens	NA	HPIV3/Gwangju/KOR/36/2021	South Korea	Asia	2021	9	13	602	0	0	0	37.1605	0	0	no	no	no			no			yes
ON385822	Human respirovirus 3	viral cRNA	NA	Homo sapiens	NA	HPIV3/Gwangju/KOR/38/2021	South Korea	Asia	2021	9	13	602	0	0	0	37.1605	0	0	no	no	no			no			yes
ON385823	Human respirovirus 3	viral cRNA	NA	Homo sapiens	NA	HPIV3/Gwangju/KOR/39/2021	South Korea	Asia	2021	9	13	602	0	0	0	37.1605	0	0	no	no	no			no			yes
ON385824	Human respirovirus 3	viral cRNA	NA	Homo sapiens	NA	HPIV3/Gwangju/KOR/40/2021	South Korea	Asia	2021	9	13	602	0	0	0	37.1605	0	0	no	no	no			no			yes
ON385825	Human respirovirus 3	viral cRNA	NA	Homo sapiens	NA	HPIV3/Gwangju/KOR/41/2021	South Korea	Asia	2021	9	13	602	0	0	0	37.1605	0	0	no	no	no			no			yes
ON385826	Human respirovirus 3	viral cRNA	NA	Homo sapiens	NA	HPIV3/Gwangju/KOR/42/2021	South Korea	Asia	2021	9	14	602	0	0	0	37.1605	0	0	no	no	no			no			yes
ON385827	Human respirovirus 3	viral cRNA	NA	Homo sapiens	NA	HPIV3/Gwangju/KOR/43/2021	South Korea	Asia	2021	9	14	602	0	0	0	37.1605	0	0	no	no	no			no			yes
ON385828	Human respirovirus 3	viral cRNA	NA	Homo sapiens	NA	HPIV3/Gwangju/KOR/44/2021	South Korea	Asia	2021	9	14	602	0	0	0	37.1605	0	0	no	no	no			no			yes
ON385829	Human respirovirus 3	viral cRNA	NA	Homo sapiens	NA	HPIV3/Gwangju/KOR/45/2021	South Korea	Asia	2021	9	14	602	0	0	0	37.1605	0	0	no	no	no			no			yes
ON385830	Human respirovirus 3	viral cRNA	NA	Homo sapiens	NA	HPIV3/Gwangju/KOR/46/2021	South Korea	Asia	2021	9	15	602	0	0	0	37.1605	0	0	no	no	no			no			yes
OP136081	Human respirovirus 3	viral cRNA	NA	Homo sapiens	throat swab	HPIV3/human/BGD/MS0005321/2021	Bangladesh	Asia	2021	1	25	564	0	0	0	0	0	8.4154	no	no	no			no			yes
OP614952	Human respirovirus 3	viral cRNA	149	Homo sapiens	nasopharyngeal swab	NA	China	Asia	2021	1	24	409	0	0	0	0	23.7929	0	no	no	no			no			yes
MZ802991	Human respirovirus 3	viral cRNA	NA	Papio anubis	lung	43284	Russia	Europe	2019	1	NA	321	0	0	0	0	0	4.78962	no	no	no			no			yes
MZ802992	Human respirovirus 3	viral cRNA	NA	Papio anubis	lung	43322	Russia	Europe	2019	1	NA	322	0	0	0	0	0	4.80454	no	no	no			no			yes
ON385635	Human respirovirus 3	viral cRNA	NA	Homo sapiens	NA	HPIV3/Gwangju/KOR/01/2019	South Korea	Asia	2019	4	9	426	0	0	0	0	24.7818	0	no	no	no			no			yes
ON385636	Human respirovirus 3	viral cRNA	NA	Homo sapiens	NA	HPIV3/Gwangju/KOR/02/2019	South Korea	Asia	2019	4	10	426	0	0	0	0	24.7818	0	no	no	no			no			yes
ON385637	Human respirovirus 3	viral cRNA	NA	Homo sapiens	NA	HPIV3/Gwangju/KOR/03/2019	South Korea	Asia	2019	4	29	426	0	0	0	0	24.7818	0	no	no	no			no			yes
ON385638	Human respirovirus 3	viral cRNA	NA	Homo sapiens	NA	HPIV3/Gwangju/KOR/04/2019	South Korea	Asia	2019	3	18	426	0	0	0	0	24.7818	0	no	no	no			no			yes
ON385639	Human respirovirus 3	viral cRNA	NA	Homo sapiens	NA	HPIV3/Gwangju/KOR/05/2019	South Korea	Asia	2019	4	30	426	0	0	0	0	24.7818	0	no	no	no			no			yes
ON385640	Human respirovirus 3	viral cRNA	NA	Homo sapiens	NA	HPIV3/Gwangju/KOR/06/2019	South Korea	Asia	2019	5	28	426	0	0	0	0	24.7818	0	no	no	no			no			yes
ON385641	Human respirovirus 3	viral cRNA	NA	Homo sapiens	NA	HPIV3/Gwangju/KOR/07/2019	South Korea	Asia	2019	5	8	426	0	0	0	0	24.7818	0	no	no	no			no			yes
ON385642	Human respirovirus 3	viral cRNA	NA	Homo sapiens	NA	HPIV3/Gwangju/KOR/08/2019	South Korea	Asia	2019	5	13	426	0	0	0	0	24.7818	0	no	no	no			no			yes
ON385643	Human respirovirus 3	viral cRNA	NA	Homo sapiens	NA	HPIV3/Gwangju/KOR/10/2019	South Korea	Asia	2019	5	14	426	0	0	0	0	24.7818	0	no	no	no			no			yes
ON385644	Human respirovirus 3	viral cRNA	NA	Homo sapiens	NA	HPIV3/Gwangju/KOR/11/2019	South Korea	Asia	2019	5	14	426	0	0	0	0	24.7818	0	no	no	no			no			yes
ON385645	Human respirovirus 3	viral cRNA	NA	Homo sapiens	NA	HPIV3/Gwangju/KOR/12/2019	South Korea	Asia	2019	5	20	426	0	0	0	0	24.7818	0	no	no	no			no			yes
ON385646	Human respirovirus 3	viral cRNA	NA	Homo sapiens	NA	HPIV3/Gwangju/KOR/13/2019	South Korea	Asia	2019	5	20	426	0	0	0	0	24.7818	0	no	no	no			no			yes
ON385647	Human respirovirus 3	viral cRNA	NA	Homo sapiens	NA	HPIV3/Gwangju/KOR/14/2019	South Korea	Asia	2019	5	21	426	0	0	0	0	24.7818	0	no	no	no			no			yes
ON385648	Human respirovirus 3	viral cRNA	NA	Homo sapiens	NA	HPIV3/Gwangju/KOR/15/2019	South Korea	Asia	2019	5	27	426	0	0	0	0	24.7818	0	no	no	no			no			yes
ON385649	Human respirovirus 3	viral cRNA	NA	Homo sapiens	NA	HPIV3/Gwangju/KOR/16/2019	South Korea	Asia	2019	5	28	426	0	0	0	0	24.7818	0	no	no	no			no			yes
ON385650	Human respirovirus 3	viral cRNA	NA	Homo sapiens	NA	HPIV3/Gwangju/KOR/17/2019	South Korea	Asia	2019	5	25	426	0	0	0	0	24.7818	0	no	no	no			no			yes
ON385651	Human respirovirus 3	viral cRNA	NA	Homo sapiens	NA	HPIV3/Gwangju/KOR/18/2019	South Korea	Asia	2019	5	28	426	0	0	0	0	24.7818	0	no	no	no			no			yes
ON385652	Human respirovirus 3	viral cRNA	NA	Homo sapiens	NA	HPIV3/Gwangju/KOR/19/2019	South Korea	Asia	2019	6	18	426	0	0	0	0	24.7818	0	no	no	no			no			yes
ON385653	Human respirovirus 3	viral cRNA	NA	Homo sapiens	NA	HPIV3/Gwangju/KOR/20/2019	South Korea	Asia	2019	6	19	426	0	0	0	0	24.7818	0	no	no	no			no			yes
ON385654	Human respirovirus 3	viral cRNA	NA	Homo sapiens	NA	HPIV3/Gwangju/KOR/21/2019	South Korea	Asia	2019	6	4	426	0	0	0	0	24.7818	0	no	no	no			no			yes
ON385655	Human respirovirus 3	viral cRNA	NA	Homo sapiens	NA	HPIV3/Gwangju/KOR/22/2019	South Korea	Asia	2019	6	4	426	0	0	0	0	24.7818	0	no	no	no			no			yes
ON385656	Human respirovirus 3	viral cRNA	NA	Homo sapiens	NA	HPIV3/Gwangju/KOR/23/2019	South Korea	Asia	2019	6	4	426	0	0	0	0	24.7818	0	no	no	no			no			yes
ON385657	Human respirovirus 3	viral cRNA	NA	Homo sapiens	NA	HPIV3/Gwangju/KOR/24/2019	South Korea	Asia	2019	6	10	426	0	0	0	0	24.7818	0	no	no	no			no			yes
ON385658	Human respirovirus 3	viral cRNA	NA	Homo sapiens	NA	HPIV3/Gwangju/KOR/25/2019	South Korea	Asia	2019	6	11	426	0	0	0	0	24.7818	0	no	no	no			no			yes
ON385659	Human respirovirus 3	viral cRNA	NA	Homo sapiens	NA	HPIV3/Gwangju/KOR/26/2019	South Korea	Asia	2019	6	11	426	0	0	0	0	24.7818	0	no	no	no			no			yes
ON385660	Human respirovirus 3	viral cRNA	NA	Homo sapiens	NA	HPIV3/Gwangju/KOR/27/2019	South Korea	Asia	2019	6	17	426	0	0	0	0	24.7818	0	no	no	no			no			yes
ON385661	Human respirovirus 3	viral cRNA	NA	Homo sapiens	NA	HPIV3/Gwangju/KOR/28/2019	South Korea	Asia	2019	6	17	426	0	0	0	0	24.7818	0	no	no	no			no			yes
ON385662	Human respirovirus 3	viral cRNA	NA	Homo sapiens	NA	HPIV3/Gwangju/KOR/29/2019	South Korea	Asia	2019	6	18	426	0	0	0	0	24.7818	0	no	no	no			no			yes
ON385663	Human respirovirus 3	viral cRNA	NA	Homo sapiens	NA	HPIV3/Gwangju/KOR/30/2019	South Korea	Asia	2019	6	22	426	0	0	0	0	24.7818	0	no	no	no			no			yes
ON385664	Human respirovirus 3	viral cRNA	NA	Homo sapiens	NA	HPIV3/Gwangju/KOR/31/2019	South Korea	Asia	2019	6	25	426	0	0	0	0	24.7818	0	no	no	no			no			yes
ON385665	Human respirovirus 3	viral cRNA	NA	Homo sapiens	NA	HPIV3/Gwangju/KOR/32/2019	South Korea	Asia	2019	6	26	426	0	0	0	0	24.7818	0	no	no	no			no			yes
ON385666	Human respirovirus 3	viral cRNA	NA	Homo sapiens	NA	HPIV3/Gwangju/KOR/33/2019	South Korea	Asia	2019	7	21	426	0	0	0	0	24.7818	0	no	no	no			no			yes
ON385667	Human respirovirus 3	viral cRNA	NA	Homo sapiens	NA	HPIV3/Gwangju/KOR/34/2019	South Korea	Asia	2019	7	26	426	0	0	0	0	24.7818	0	no	no	no			no			yes
ON385668	Human respirovirus 3	viral cRNA	NA	Homo sapiens	NA	HPIV3/Gwangju/KOR/35/2019	South Korea	Asia	2019	11	12	426	0	0	0	0	24.7818	0	no	no	no			no			yes
ON385669	Human respirovirus 3	viral cRNA	NA	Homo sapiens	NA	HPIV3/Gwangju/KOR/39/2019	South Korea	Asia	2019	7	16	426	0	0	0	0	24.7818	0	no	no	no			no			yes
ON385670	Human respirovirus 3	viral cRNA	NA	Homo sapiens	NA	HPIV3/Gwangju/KOR/40/2019	South Korea	Asia	2019	7	30	426	0	0	0	0	24.7818	0	no	no	no			no			yes
ON385751	Human respirovirus 3	viral cRNA	NA	Homo sapiens	NA	HPIV3/Gwangju/KOR/01/2019	South Korea	Asia	2019	4	9	602	0	0	0	37.1605	0	0	no	no	no			no			yes
ON385752	Human respirovirus 3	viral cRNA	NA	Homo sapiens	NA	HPIV3/Gwangju/KOR/02/2019	South Korea	Asia	2019	4	10	602	0	0	0	37.1605	0	0	no	no	no			no			yes
ON385753	Human respirovirus 3	viral cRNA	NA	Homo sapiens	NA	HPIV3/Gwangju/KOR/03/2019	South Korea	Asia	2019	4	29	602	0	0	0	37.1605	0	0	no	no	no			no			yes
ON385754	Human respirovirus 3	viral cRNA	NA	Homo sapiens	NA	HPIV3/Gwangju/KOR/04/2019	South Korea	Asia	2019	3	18	602	0	0	0	37.1605	0	0	no	no	no			no			yes
ON385755	Human respirovirus 3	viral cRNA	NA	Homo sapiens	NA	HPIV3/Gwangju/KOR/05/2019	South Korea	Asia	2019	4	30	602	0	0	0	37.1605	0	0	no	no	no			no			yes
ON385756	Human respirovirus 3	viral cRNA	NA	Homo sapiens	NA	HPIV3/Gwangju/KOR/06/2019	South Korea	Asia	2019	5	28	602	0	0	0	37.1605	0	0	no	no	no			no			yes
ON385757	Human respirovirus 3	viral cRNA	NA	Homo sapiens	NA	HPIV3/Gwangju/KOR/07/2019	South Korea	Asia	2019	5	8	602	0	0	0	37.1605	0	0	no	no	no			no			yes
ON385758	Human respirovirus 3	viral cRNA	NA	Homo sapiens	NA	HPIV3/Gwangju/KOR/08/2019	South Korea	Asia	2019	5	13	602	0	0	0	37.1605	0	0	no	no	no			no			yes
ON385759	Human respirovirus 3	viral cRNA	NA	Homo sapiens	NA	HPIV3/Gwangju/KOR/10/2019	South Korea	Asia	2019	5	14	602	0	0	0	37.1605	0	0	no	no	no			no			yes
ON385760	Human respirovirus 3	viral cRNA	NA	Homo sapiens	NA	HPIV3/Gwangju/KOR/11/2019	South Korea	Asia	2019	5	14	602	0	0	0	37.1605	0	0	no	no	no			no			yes
ON385761	Human respirovirus 3	viral cRNA	NA	Homo sapiens	NA	HPIV3/Gwangju/KOR/12/2019	South Korea	Asia	2019	5	20	602	0	0	0	37.1605	0	0	no	no	no			no			yes
ON385762	Human respirovirus 3	viral cRNA	NA	Homo sapiens	NA	HPIV3/Gwangju/KOR/13/2019	South Korea	Asia	2019	5	20	602	0	0	0	37.1605	0	0	no	no	no			no			yes
ON385763	Human respirovirus 3	viral cRNA	NA	Homo sapiens	NA	HPIV3/Gwangju/KOR/14/2019	South Korea	Asia	2019	5	21	602	0	0	0	37.1605	0	0	no	no	no			no			yes
ON385764	Human respirovirus 3	viral cRNA	NA	Homo sapiens	NA	HPIV3/Gwangju/KOR/15/2019	South Korea	Asia	2019	5	27	602	0	0	0	37.1605	0	0	no	no	no			no			yes
ON385765	Human respirovirus 3	viral cRNA	NA	Homo sapiens	NA	HPIV3/Gwangju/KOR/16/2019	South Korea	Asia	2019	5	28	602	0	0	0	37.1605	0	0	no	no	no			no			yes
ON385766	Human respirovirus 3	viral cRNA	NA	Homo sapiens	NA	HPIV3/Gwangju/KOR/17/2019	South Korea	Asia	2019	5	25	602	0	0	0	37.1605	0	0	no	no	no			no			yes
ON385767	Human respirovirus 3	viral cRNA	NA	Homo sapiens	NA	HPIV3/Gwangju/KOR/18/2019	South Korea	Asia	2019	5	28	602	0	0	0	37.1605	0	0	no	no	no			no			yes
ON385768	Human respirovirus 3	viral cRNA	NA	Homo sapiens	NA	HPIV3/Gwangju/KOR/19/2019	South Korea	Asia	2019	6	18	602	0	0	0	37.1605	0	0	no	no	no			no			yes
ON385769	Human respirovirus 3	viral cRNA	NA	Homo sapiens	NA	HPIV3/Gwangju/KOR/20/2019	South Korea	Asia	2019	6	19	602	0	0	0	37.1605	0	0	no	no	no			no			yes
ON385770	Human respirovirus 3	viral cRNA	NA	Homo sapiens	NA	HPIV3/Gwangju/KOR/21/2019	South Korea	Asia	2019	6	4	602	0	0	0	37.1605	0	0	no	no	no			no			yes
ON385771	Human respirovirus 3	viral cRNA	NA	Homo sapiens	NA	HPIV3/Gwangju/KOR/22/2019	South Korea	Asia	2019	6	4	602	0	0	0	37.1605	0	0	no	no	no			no			yes
ON385772	Human respirovirus 3	viral cRNA	NA	Homo sapiens	NA	HPIV3/Gwangju/KOR/23/2019	South Korea	Asia	2019	6	4	602	0	0	0	37.1605	0	0	no	no	no			no			yes
ON385773	Human respirovirus 3	viral cRNA	NA	Homo sapiens	NA	HPIV3/Gwangju/KOR/24/2019	South Korea	Asia	2019	6	10	602	0	0	0	37.1605	0	0	no	no	no			no			yes
ON385774	Human respirovirus 3	viral cRNA	NA	Homo sapiens	NA	HPIV3/Gwangju/KOR/25/2019	South Korea	Asia	2019	6	11	602	0	0	0	37.1605	0	0	no	no	no			no			yes
ON385775	Human respirovirus 3	viral cRNA	NA	Homo sapiens	NA	HPIV3/Gwangju/KOR/26/2019	South Korea	Asia	2019	6	11	602	0	0	0	37.1605	0	0	no	no	no			no			yes
ON385776	Human respirovirus 3	viral cRNA	NA	Homo sapiens	NA	HPIV3/Gwangju/KOR/27/2019	South Korea	Asia	2019	6	17	602	0	0	0	37.1605	0	0	no	no	no			no			yes
ON385777	Human respirovirus 3	viral cRNA	NA	Homo sapiens	NA	HPIV3/Gwangju/KOR/28/2019	South Korea	Asia	2019	6	17	602	0	0	0	37.1605	0	0	no	no	no			no			yes
ON385778	Human respirovirus 3	viral cRNA	NA	Homo sapiens	NA	HPIV3/Gwangju/KOR/29/2019	South Korea	Asia	2019	6	18	602	0	0	0	37.1605	0	0	no	no	no			no			yes
ON385779	Human respirovirus 3	viral cRNA	NA	Homo sapiens	NA	HPIV3/Gwangju/KOR/30/2019	South Korea	Asia	2019	6	22	602	0	0	0	37.1605	0	0	no	no	no			no			yes
ON385780	Human respirovirus 3	viral cRNA	NA	Homo sapiens	NA	HPIV3/Gwangju/KOR/31/2019	South Korea	Asia	2019	6	25	602	0	0	0	37.1605	0	0	no	no	no			no			yes
ON385781	Human respirovirus 3	viral cRNA	NA	Homo sapiens	NA	HPIV3/Gwangju/KOR/32/2019	South Korea	Asia	2019	6	26	602	0	0	0	37.1605	0	0	no	no	no			no			yes
ON385782	Human respirovirus 3	viral cRNA	NA	Homo sapiens	NA	HPIV3/Gwangju/KOR/33/2019	South Korea	Asia	2019	7	21	602	0	0	0	37.1605	0	0	no	no	no			no			yes
ON385783	Human respirovirus 3	viral cRNA	NA	Homo sapiens	NA	HPIV3/Gwangju/KOR/34/2019	South Korea	Asia	2019	7	26	602	0	0	0	37.1605	0	0	no	no	no			no			yes
ON385784	Human respirovirus 3	viral cRNA	NA	Homo sapiens	NA	HPIV3/Gwangju/KOR/35/2019	South Korea	Asia	2019	11	12	602	0	0	0	37.1605	0	0	no	no	no			no			yes
ON385785	Human respirovirus 3	viral cRNA	NA	Homo sapiens	NA	HPIV3/Gwangju/KOR/40/2019	South Korea	Asia	2019	7	30	602	0	0	0	37.1605	0	0	no	no	no			no			yes
MH684358	Human respirovirus 3	viral cRNA	NA	Homo sapiens	NA	HPIV3/Zagreb.HR/27.18(448)_+7	Croatia	Europe	2018	7	6	581	0	0	0	0	33.7987	0	no	no	no			no			yes
MH684359	Human respirovirus 3	viral cRNA	NA	Homo sapiens	NA	HPIV3/Zagreb.HR/27.18(453)	Croatia	Europe	2018	7	6	581	0	0	0	0	33.7987	0	no	no	no			no			yes
MH684360	Human respirovirus 3	viral cRNA	NA	Homo sapiens	NA	HPIV3/Zagreb.HR/27.18(447)	Croatia	Europe	2018	7	6	581	0	0	0	0	33.7987	0	no	no	no			no			yes
MH684361	Human respirovirus 3	viral cRNA	NA	Homo sapiens	NA	HPIV3/Zagreb.HR/28.18(458)	Croatia	Europe	2018	7	10	581	0	0	0	0	33.7987	0	no	no	no			no			yes
MH684362	Human respirovirus 3	viral cRNA	NA	Homo sapiens	NA	HPIV3/Zagreb.HR/28.18(461)	Croatia	Europe	2018	7	10	581	0	0	0	0	33.7987	0	no	no	no			no			yes
MH684363	Human respirovirus 3	viral cRNA	NA	Homo sapiens	NA	HPIV3/Zagreb.HR/27.18(455)	Croatia	Europe	2018	7	6	581	0	0	0	0	33.7987	0	no	no	no			no			yes
MH684364	Human respirovirus 3	viral cRNA	NA	Homo sapiens	NA	HPIV3/Zagreb.HR/27.18(444)	Croatia	Europe	2018	7	4	581	0	0	0	0	33.7987	0	no	no	no			no			yes
MH684365	Human respirovirus 3	viral cRNA	NA	Homo sapiens	NA	HPIV3/Zagreb.HR/28.18(459)	Croatia	Europe	2018	7	10	581	0	0	0	0	33.7987	0	no	no	no			no			yes
MH684366	Human respirovirus 3	viral cRNA	NA	Homo sapiens	NA	HPIV3/Zagreb.HR/28.18(462)	Croatia	Europe	2018	7	10	581	0	0	0	0	33.7987	0	no	no	no			no			yes
MH684367	Human respirovirus 3	viral cRNA	NA	Homo sapiens	NA	HPIV3/Zagreb.HR/28.18(463)	Croatia	Europe	2018	7	10	581	0	0	0	0	33.7987	0	no	no	no			no			yes
MK343445	Human respirovirus 3	genomic RNA	MCL-18-H-1211	Homo sapiens	throat swab	NA	India	Asia	2018	6	4	15153	50.4522	48.3693	52.8249	17.9012	52.8796	19.2927	no	no	no			no			yes
ON385671	Human respirovirus 3	viral cRNA	NA	Homo sapiens	NA	HPIV3/Gwangju/KOR/01/2018	South Korea	Asia	2018	2	19	426	0	0	0	0	24.7818	0	no	no	no			no			yes
ON385672	Human respirovirus 3	viral cRNA	NA	Homo sapiens	NA	HPIV3/Gwangju/KOR/02/2018	South Korea	Asia	2018	2	26	426	0	0	0	0	24.7818	0	no	no	no			no			yes
ON385673	Human respirovirus 3	viral cRNA	NA	Homo sapiens	NA	HPIV3/Gwangju/KOR/03/2018	South Korea	Asia	2018	3	26	426	0	0	0	0	24.7818	0	no	no	no			no			yes
ON385674	Human respirovirus 3	viral cRNA	NA	Homo sapiens	NA	HPIV3/Gwangju/KOR/04/2018	South Korea	Asia	2018	4	2	426	0	0	0	0	24.7818	0	no	no	no			no			yes
ON385675	Human respirovirus 3	viral cRNA	NA	Homo sapiens	NA	HPIV3/Gwangju/KOR/05/2018	South Korea	Asia	2018	4	16	426	0	0	0	0	24.7818	0	no	no	no			no			yes
ON385676	Human respirovirus 3	viral cRNA	NA	Homo sapiens	NA	HPIV3/Gwangju/KOR/06/2018	South Korea	Asia	2018	4	16	426	0	0	0	0	24.7818	0	no	no	no			no			yes
ON385677	Human respirovirus 3	viral cRNA	NA	Homo sapiens	NA	HPIV3/Gwangju/KOR/07/2018	South Korea	Asia	2018	4	16	426	0	0	0	0	24.7818	0	no	no	no			no			yes
ON385678	Human respirovirus 3	viral cRNA	NA	Homo sapiens	NA	HPIV3/Gwangju/KOR/08/2018	South Korea	Asia	2018	4	17	426	0	0	0	0	24.7818	0	no	no	no			no			yes
ON385679	Human respirovirus 3	viral cRNA	NA	Homo sapiens	NA	HPIV3/Gwangju/KOR/09/2018	South Korea	Asia	2018	4	21	426	0	0	0	0	24.7818	0	no	no	no			no			yes
ON385680	Human respirovirus 3	viral cRNA	NA	Homo sapiens	NA	HPIV3/Gwangju/KOR/10/2018	South Korea	Asia	2018	4	23	426	0	0	0	0	24.7818	0	no	no	no			no			yes
ON385681	Human respirovirus 3	viral cRNA	NA	Homo sapiens	NA	HPIV3/Gwangju/KOR/11/2018	South Korea	Asia	2018	4	23	426	0	0	0	0	24.7818	0	no	no	no			no			yes
ON385682	Human respirovirus 3	viral cRNA	NA	Homo sapiens	NA	HPIV3/Gwangju/KOR/12/2018	South Korea	Asia	2018	4	23	426	0	0	0	0	24.7818	0	no	no	no			no			yes
ON385683	Human respirovirus 3	viral cRNA	NA	Homo sapiens	NA	HPIV3/Gwangju/KOR/13/2018	South Korea	Asia	2018	4	27	426	0	0	0	0	24.7818	0	no	no	no			no			yes
ON385684	Human respirovirus 3	viral cRNA	NA	Homo sapiens	NA	HPIV3/Gwangju/KOR/14/2018	South Korea	Asia	2018	4	30	426	0	0	0	0	24.7818	0	no	no	no			no			yes
ON385685	Human respirovirus 3	viral cRNA	NA	Homo sapiens	NA	HPIV3/Gwangju/KOR/15/2018	South Korea	Asia	2018	4	30	426	0	0	0	0	24.7818	0	no	no	no			no			yes
ON385686	Human respirovirus 3	viral cRNA	NA	Homo sapiens	NA	HPIV3/Gwangju/KOR/16/2018	South Korea	Asia	2018	4	30	426	0	0	0	0	24.7818	0	no	no	no			no			yes
ON385687	Human respirovirus 3	viral cRNA	NA	Homo sapiens	NA	HPIV3/Gwangju/KOR/17/2018	South Korea	Asia	2018	5	2	426	0	0	0	0	24.7818	0	no	no	no			no			yes
ON385688	Human respirovirus 3	viral cRNA	NA	Homo sapiens	NA	HPIV3/Gwangju/KOR/18/2018	South Korea	Asia	2018	5	7	426	0	0	0	0	24.7818	0	no	no	no			no			yes
ON385689	Human respirovirus 3	viral cRNA	NA	Homo sapiens	NA	HPIV3/Gwangju/KOR/19/2018	South Korea	Asia	2018	5	8	426	0	0	0	0	24.7818	0	no	no	no			no			yes
ON385690	Human respirovirus 3	viral cRNA	NA	Homo sapiens	NA	HPIV3/Gwangju/KOR/20/2018	South Korea	Asia	2018	5	9	426	0	0	0	0	24.7818	0	no	no	no			no			yes
ON385691	Human respirovirus 3	viral cRNA	NA	Homo sapiens	NA	HPIV3/Gwangju/KOR/21/2018	South Korea	Asia	2018	5	11	426	0	0	0	0	24.7818	0	no	no	no			no			yes
ON385692	Human respirovirus 3	viral cRNA	NA	Homo sapiens	NA	HPIV3/Gwangju/KOR/22/2018	South Korea	Asia	2018	5	14	426	0	0	0	0	24.7818	0	no	no	no			no			yes
ON385693	Human respirovirus 3	viral cRNA	NA	Homo sapiens	NA	HPIV3/Gwangju/KOR/23/2018	South Korea	Asia	2018	5	15	426	0	0	0	0	24.7818	0	no	no	no			no			yes
ON385694	Human respirovirus 3	viral cRNA	NA	Homo sapiens	NA	HPIV3/Gwangju/KOR/24/2018	South Korea	Asia	2018	5	15	426	0	0	0	0	24.7818	0	no	no	no			no			yes
ON385695	Human respirovirus 3	viral cRNA	NA	Homo sapiens	NA	HPIV3/Gwangju/KOR/25/2018	South Korea	Asia	2018	5	15	426	0	0	0	0	24.7818	0	no	no	no			no			yes
ON385696	Human respirovirus 3	viral cRNA	NA	Homo sapiens	NA	HPIV3/Gwangju/KOR/26/2018	South Korea	Asia	2018	5	16	426	0	0	0	0	24.7818	0	no	no	no			no			yes
ON385697	Human respirovirus 3	viral cRNA	NA	Homo sapiens	NA	HPIV3/Gwangju/KOR/27/2018	South Korea	Asia	2018	5	18	426	0	0	0	0	24.7818	0	no	no	no			no			yes
ON385698	Human respirovirus 3	viral cRNA	NA	Homo sapiens	NA	HPIV3/Gwangju/KOR/28/2018	South Korea	Asia	2018	5	21	426	0	0	0	0	24.7818	0	no	no	no			no			yes
ON385699	Human respirovirus 3	viral cRNA	NA	Homo sapiens	NA	HPIV3/Gwangju/KOR/29/2018	South Korea	Asia	2018	5	22	426	0	0	0	0	24.7818	0	no	no	no			no			yes
ON385700	Human respirovirus 3	viral cRNA	NA	Homo sapiens	NA	HPIV3/Gwangju/KOR/30/2018	South Korea	Asia	2018	5	22	426	0	0	0	0	24.7818	0	no	no	no			no			yes
ON385701	Human respirovirus 3	viral cRNA	NA	Homo sapiens	NA	HPIV3/Gwangju/KOR/31/2018	South Korea	Asia	2018	5	22	426	0	0	0	0	24.7818	0	no	no	no			no			yes
ON385702	Human respirovirus 3	viral cRNA	NA	Homo sapiens	NA	HPIV3/Gwangju/KOR/32/2018	South Korea	Asia	2018	5	28	426	0	0	0	0	24.7818	0	no	no	no			no			yes
ON385703	Human respirovirus 3	viral cRNA	NA	Homo sapiens	NA	HPIV3/Gwangju/KOR/33/2018	South Korea	Asia	2018	5	28	426	0	0	0	0	24.7818	0	no	no	no			no			yes
ON385704	Human respirovirus 3	viral cRNA	NA	Homo sapiens	NA	HPIV3/Gwangju/KOR/34/2018	South Korea	Asia	2018	5	29	426	0	0	0	0	24.7818	0	no	no	no			no			yes
ON385705	Human respirovirus 3	viral cRNA	NA	Homo sapiens	NA	HPIV3/Gwangju/KOR/35/2018	South Korea	Asia	2018	6	4	426	0	0	0	0	24.7818	0	no	no	no			no			yes
ON385706	Human respirovirus 3	viral cRNA	NA	Homo sapiens	NA	HPIV3/Gwangju/KOR/36/2018	South Korea	Asia	2018	6	5	426	0	0	0	0	24.7818	0	no	no	no			no			yes
ON385707	Human respirovirus 3	viral cRNA	NA	Homo sapiens	NA	HPIV3/Gwangju/KOR/37/2018	South Korea	Asia	2018	6	18	426	0	0	0	0	24.7818	0	no	no	no			no			yes
ON385708	Human respirovirus 3	viral cRNA	NA	Homo sapiens	NA	HPIV3/Gwangju/KOR/38/2018	South Korea	Asia	2018	7	3	426	0	0	0	0	24.7818	0	no	no	no			no			yes
ON385709	Human respirovirus 3	viral cRNA	NA	Homo sapiens	NA	HPIV3/Gwangju/KOR/39/2018	South Korea	Asia	2018	7	9	426	0	0	0	0	24.7818	0	no	no	no			no			yes
ON385710	Human respirovirus 3	viral cRNA	NA	Homo sapiens	NA	HPIV3/Gwangju/KOR/40/2018	South Korea	Asia	2018	7	16	426	0	0	0	0	24.7818	0	no	no	no			no			yes
ON385711	Human respirovirus 3	viral cRNA	NA	Homo sapiens	NA	HPIV3/Gwangju/KOR/01/2018	South Korea	Asia	2018	2	19	602	0	0	0	37.1605	0	0	no	no	no			no			yes
ON385712	Human respirovirus 3	viral cRNA	NA	Homo sapiens	NA	HPIV3/Gwangju/KOR/02/2018	South Korea	Asia	2018	2	26	602	0	0	0	37.1605	0	0	no	no	no			no			yes
ON385713	Human respirovirus 3	viral cRNA	NA	Homo sapiens	NA	HPIV3/Gwangju/KOR/03/2018	South Korea	Asia	2018	3	26	602	0	0	0	37.1605	0	0	no	no	no			no			yes
ON385714	Human respirovirus 3	viral cRNA	NA	Homo sapiens	NA	HPIV3/Gwangju/KOR/04/2018	South Korea	Asia	2018	4	2	602	0	0	0	37.1605	0	0	no	no	no			no			yes
ON385715	Human respirovirus 3	viral cRNA	NA	Homo sapiens	NA	HPIV3/Gwangju/KOR/05/2018	South Korea	Asia	2018	4	16	602	0	0	0	37.1605	0	0	no	no	no			no			yes
ON385716	Human respirovirus 3	viral cRNA	NA	Homo sapiens	NA	HPIV3/Gwangju/KOR/06/2018	South Korea	Asia	2018	4	16	602	0	0	0	37.1605	0	0	no	no	no			no			yes
ON385717	Human respirovirus 3	viral cRNA	NA	Homo sapiens	NA	HPIV3/Gwangju/KOR/07/2018	South Korea	Asia	2018	4	16	602	0	0	0	37.1605	0	0	no	no	no			no			yes
ON385718	Human respirovirus 3	viral cRNA	NA	Homo sapiens	NA	HPIV3/Gwangju/KOR/08/2018	South Korea	Asia	2018	4	17	602	0	0	0	37.1605	0	0	no	no	no			no			yes
ON385719	Human respirovirus 3	viral cRNA	NA	Homo sapiens	NA	HPIV3/Gwangju/KOR/09/2018	South Korea	Asia	2018	4	21	602	0	0	0	37.1605	0	0	no	no	no			no			yes
ON385720	Human respirovirus 3	viral cRNA	NA	Homo sapiens	NA	HPIV3/Gwangju/KOR/10/2018	South Korea	Asia	2018	4	23	602	0	0	0	37.1605	0	0	no	no	no			no			yes
ON385721	Human respirovirus 3	viral cRNA	NA	Homo sapiens	NA	HPIV3/Gwangju/KOR/11/2018	South Korea	Asia	2018	4	23	602	0	0	0	37.1605	0	0	no	no	no			no			yes
ON385722	Human respirovirus 3	viral cRNA	NA	Homo sapiens	NA	HPIV3/Gwangju/KOR/12/2018	South Korea	Asia	2018	4	23	602	0	0	0	37.1605	0	0	no	no	no			no			yes
ON385723	Human respirovirus 3	viral cRNA	NA	Homo sapiens	NA	HPIV3/Gwangju/KOR/13/2018	South Korea	Asia	2018	4	27	602	0	0	0	37.1605	0	0	no	no	no			no			yes
ON385724	Human respirovirus 3	viral cRNA	NA	Homo sapiens	NA	HPIV3/Gwangju/KOR/14/2018	South Korea	Asia	2018	4	30	602	0	0	0	37.1605	0	0	no	no	no			no			yes
ON385725	Human respirovirus 3	viral cRNA	NA	Homo sapiens	NA	HPIV3/Gwangju/KOR/15/2018	South Korea	Asia	2018	4	30	602	0	0	0	37.1605	0	0	no	no	no			no			yes
ON385726	Human respirovirus 3	viral cRNA	NA	Homo sapiens	NA	HPIV3/Gwangju/KOR/16/2018	South Korea	Asia	2018	4	30	602	0	0	0	37.1605	0	0	no	no	no			no			yes
ON385727	Human respirovirus 3	viral cRNA	NA	Homo sapiens	NA	HPIV3/Gwangju/KOR/17/2018	South Korea	Asia	2018	5	2	602	0	0	0	37.1605	0	0	no	no	no			no			yes
ON385728	Human respirovirus 3	viral cRNA	NA	Homo sapiens	NA	HPIV3/Gwangju/KOR/18/2018	South Korea	Asia	2018	5	7	602	0	0	0	37.1605	0	0	no	no	no			no			yes
ON385729	Human respirovirus 3	viral cRNA	NA	Homo sapiens	NA	HPIV3/Gwangju/KOR/19/2018	South Korea	Asia	2018	5	8	602	0	0	0	37.1605	0	0	no	no	no			no			yes
ON385730	Human respirovirus 3	viral cRNA	NA	Homo sapiens	NA	HPIV3/Gwangju/KOR/20/2018	South Korea	Asia	2018	5	9	602	0	0	0	37.1605	0	0	no	no	no			no			yes
ON385731	Human respirovirus 3	viral cRNA	NA	Homo sapiens	NA	HPIV3/Gwangju/KOR/21/2018	South Korea	Asia	2018	5	11	602	0	0	0	37.1605	0	0	no	no	no			no			yes
ON385732	Human respirovirus 3	viral cRNA	NA	Homo sapiens	NA	HPIV3/Gwangju/KOR/22/2018	South Korea	Asia	2018	5	14	602	0	0	0	37.1605	0	0	no	no	no			no			yes
ON385733	Human respirovirus 3	viral cRNA	NA	Homo sapiens	NA	HPIV3/Gwangju/KOR/23/2018	South Korea	Asia	2018	5	15	602	0	0	0	37.1605	0	0	no	no	no			no			yes
ON385734	Human respirovirus 3	viral cRNA	NA	Homo sapiens	NA	HPIV3/Gwangju/KOR/24/2018	South Korea	Asia	2018	5	15	602	0	0	0	37.1605	0	0	no	no	no			no			yes
ON385735	Human respirovirus 3	viral cRNA	NA	Homo sapiens	NA	HPIV3/Gwangju/KOR/25/2018	South Korea	Asia	2018	5	15	602	0	0	0	37.1605	0	0	no	no	no			no			yes
ON385736	Human respirovirus 3	viral cRNA	NA	Homo sapiens	NA	HPIV3/Gwangju/KOR/26/2018	South Korea	Asia	2018	5	16	602	0	0	0	37.1605	0	0	no	no	no			no			yes
ON385737	Human respirovirus 3	viral cRNA	NA	Homo sapiens	NA	HPIV3/Gwangju/KOR/27/2018	South Korea	Asia	2018	5	18	602	0	0	0	37.1605	0	0	no	no	no			no			yes
ON385738	Human respirovirus 3	viral cRNA	NA	Homo sapiens	NA	HPIV3/Gwangju/KOR/28/2018	South Korea	Asia	2018	5	21	602	0	0	0	37.1605	0	0	no	no	no			no			yes
ON385739	Human respirovirus 3	viral cRNA	NA	Homo sapiens	NA	HPIV3/Gwangju/KOR/29/2018	South Korea	Asia	2018	5	22	602	0	0	0	37.1605	0	0	no	no	no			no			yes
ON385740	Human respirovirus 3	viral cRNA	NA	Homo sapiens	NA	HPIV3/Gwangju/KOR/30/2018	South Korea	Asia	2018	5	22	602	0	0	0	37.1605	0	0	no	no	no			no			yes
ON385741	Human respirovirus 3	viral cRNA	NA	Homo sapiens	NA	HPIV3/Gwangju/KOR/31/2018	South Korea	Asia	2018	5	22	602	0	0	0	37.1605	0	0	no	no	no			no			yes
ON385742	Human respirovirus 3	viral cRNA	NA	Homo sapiens	NA	HPIV3/Gwangju/KOR/32/2018	South Korea	Asia	2018	5	28	602	0	0	0	37.1605	0	0	no	no	no			no			yes
ON385743	Human respirovirus 3	viral cRNA	NA	Homo sapiens	NA	HPIV3/Gwangju/KOR/33/2018	South Korea	Asia	2018	5	28	602	0	0	0	37.1605	0	0	no	no	no			no			yes
ON385744	Human respirovirus 3	viral cRNA	NA	Homo sapiens	NA	HPIV3/Gwangju/KOR/34/2018	South Korea	Asia	2018	5	29	602	0	0	0	37.1605	0	0	no	no	no			no			yes
ON385745	Human respirovirus 3	viral cRNA	NA	Homo sapiens	NA	HPIV3/Gwangju/KOR/35/2018	South Korea	Asia	2018	6	4	602	0	0	0	37.1605	0	0	no	no	no			no			yes
ON385746	Human respirovirus 3	viral cRNA	NA	Homo sapiens	NA	HPIV3/Gwangju/KOR/36/2018	South Korea	Asia	2018	6	5	602	0	0	0	37.1605	0	0	no	no	no			no			yes
ON385747	Human respirovirus 3	viral cRNA	NA	Homo sapiens	NA	HPIV3/Gwangju/KOR/37/2018	South Korea	Asia	2018	6	18	602	0	0	0	37.1605	0	0	no	no	no			no			yes
ON385748	Human respirovirus 3	viral cRNA	NA	Homo sapiens	NA	HPIV3/Gwangju/KOR/38/2018	South Korea	Asia	2018	7	3	602	0	0	0	37.1605	0	0	no	no	no			no			yes
ON385749	Human respirovirus 3	viral cRNA	NA	Homo sapiens	NA	HPIV3/Gwangju/KOR/39/2018	South Korea	Asia	2018	7	9	602	0	0	0	37.1605	0	0	no	no	no			no			yes
ON385750	Human respirovirus 3	viral cRNA	NA	Homo sapiens	NA	HPIV3/Gwangju/KOR/40/2018	South Korea	Asia	2018	7	16	602	0	0	0	37.1605	0	0	no	no	no			no			yes
MH428631	Human respirovirus 3	viral cRNA	NA	Pan troglodytes schweinfurthii	NA	UG-KAN-AL-2017	Uganda	Africa	2017	1	NA	348	0	0	0	10.5556	0	0	no	no	no			no			yes
MH428632	Human respirovirus 3	viral cRNA	NA	Pan troglodytes schweinfurthii	NA	UG-KAN-AN-2017	Uganda	Africa	2017	1	NA	348	0	0	0	10.5556	0	0	no	no	no			no			yes
MH428633	Human respirovirus 3	viral cRNA	NA	Pan troglodytes schweinfurthii	NA	UG-KAN-AZ-2017	Uganda	Africa	2017	1	NA	348	0	0	0	10.5556	0	0	no	no	no			no			yes
MH699933	Human respirovirus 3	viral cRNA	NA	Homo sapiens	respiratory from pediatric (<16 years	HPIV3/UK/1/15/05/2017	United Kingdom	Europe	2017	5	15	351	0	0	4.89642	0	0	0	no	no	no			no			yes
MH699934	Human respirovirus 3	viral cRNA	NA	Homo sapiens	respiratory from pediatric (<16 years	HPIV3/UK/2/24/05/2017	United Kingdom	Europe	2017	5	24	351	0	0	4.89642	0	0	0	no	no	no			no			yes
MH699935	Human respirovirus 3	viral cRNA	NA	Homo sapiens	respiratory from pediatric (<16 years	HPIV3/UK/3/20/06/2017	United Kingdom	Europe	2017	6	20	351	0	0	4.89642	0	0	0	no	no	no			no			yes
MH699936	Human respirovirus 3	viral cRNA	NA	Homo sapiens	respiratory from pediatric (<16 years	HPIV3/UK/4/24/06/2017	United Kingdom	Europe	2017	6	24	351	0	0	4.89642	0	0	0	no	no	no			no			yes
MH699937	Human respirovirus 3	viral cRNA	NA	Homo sapiens	respiratory from pediatric (<16 years	HPIV3/UK/5/15/05/2017	United Kingdom	Europe	2017	5	15	351	0	0	4.89642	0	0	0	no	no	no			no			yes
MH699938	Human respirovirus 3	viral cRNA	NA	Homo sapiens	respiratory from pediatric (<16 years	HPIV3/UK/6/01/07/2017	United Kingdom	Europe	2017	7	1	351	0	0	4.89642	0	0	0	no	no	no			no			yes
MH699939	Human respirovirus 3	viral cRNA	NA	Homo sapiens	respiratory from pediatric (<16 years	HPIV3/UK/7/04/07/2017	United Kingdom	Europe	2017	7	4	351	0	0	4.89642	0	0	0	no	no	no			no			yes
MH699940	Human respirovirus 3	viral cRNA	NA	Homo sapiens	respiratory from pediatric (<16 years	HPIV3/UK/8/05/07/2017	United Kingdom	Europe	2017	7	5	351	0	0	4.89642	0	0	0	no	no	no			no			yes
MH699941	Human respirovirus 3	viral cRNA	NA	Homo sapiens	respiratory from pediatric (<16 years	HPIV3/UK/9/01/07/2017	United Kingdom	Europe	2017	7	1	351	0	0	4.89642	0	0	0	no	no	no			no			yes
MH699942	Human respirovirus 3	viral cRNA	NA	Homo sapiens	respiratory from pediatric (<16 years	HPIV3/UK/13/16/07/2017	United Kingdom	Europe	2017	7	16	351	0	0	4.89642	0	0	0	no	no	no			no			yes
MH699943	Human respirovirus 3	viral cRNA	NA	Homo sapiens	respiratory from pediatric (<16 years	HPIV3/UK/14/31/07/2017	United Kingdom	Europe	2017	7	31	351	0	0	4.89642	0	0	0	no	no	no			no			yes
MH699944	Human respirovirus 3	viral cRNA	NA	Homo sapiens	respiratory from pediatric (<16 years	HPIV3/UK/11/13/07/2017	United Kingdom	Europe	2017	7	13	351	0	0	4.89642	0	0	0	no	no	no			no			yes
MH699945	Human respirovirus 3	viral cRNA	NA	Homo sapiens	respiratory from pediatric (<16 years	HPIV3/UK/12/14/07/2017	United Kingdom	Europe	2017	7	14	351	0	0	4.89642	0	0	0	no	no	no			no			yes
MH699946	Human respirovirus 3	viral cRNA	NA	Homo sapiens	respiratory from pediatric (<16 years	HPIV3/UK/15/13/08/2017	United Kingdom	Europe	2017	8	13	351	0	0	4.89642	0	0	0	no	no	no			no			yes
MH699947	Human respirovirus 3	viral cRNA	NA	Homo sapiens	respiratory from pediatric (<16 years	HPIV3/UK/10/12/07/2017	United Kingdom	Europe	2017	7	12	351	0	0	4.89642	2.59259	0	0	no	no	no			no			yes
MH699948	Human respirovirus 3	viral cRNA	NA	Homo sapiens	respiratory from 67 year old	HPIV3/UK/A/18/05/2017	United Kingdom	Europe	2017	5	18	351	0	0	4.89642	0	0	0	no	no	no			no			yes
MH699949	Human respirovirus 3	viral cRNA	NA	Homo sapiens	respiratory from 48 year old	HPIV3/UK/B/26/05/2017	United Kingdom	Europe	2017	5	26	357	0	0	4.89642	0	0	0	no	no	no			no			yes
MH699950	Human respirovirus 3	viral cRNA	NA	Homo sapiens	respiratory from 7 month old	HPIV3/UK/C/24/06/2017	United Kingdom	Europe	2017	6	24	351	0	0	4.89642	0	0	0	no	no	no			no			yes
MH699951	Human respirovirus 3	viral cRNA	NA	Homo sapiens	respiratory from 21 year old	HPIV3/UK/D/26/06/2017	United Kingdom	Europe	2017	6	26	351	0	0	4.89642	0	0	0	no	no	no			no			yes
MH699952	Human respirovirus 3	viral cRNA	NA	Homo sapiens	respiratory from 74 year old	HPIV3/UK/E/28/06/2017	United Kingdom	Europe	2017	6	28	351	0	0	4.89642	2.59259	0	0	no	no	no			no			yes
MH699953	Human respirovirus 3	viral cRNA	NA	Homo sapiens	respiratory from 69 year old	HPIV3/UK/F/01/07/2017	United Kingdom	Europe	2017	7	1	357	0	0	4.89642	0	0	0	no	no	no			no			yes
MH699954	Human respirovirus 3	viral cRNA	NA	Homo sapiens	respiratory from 30 year old	HPIV3/UK/G/05/07/2017	United Kingdom	Europe	2017	7	5	351	0	0	4.89642	0	0	0	no	no	no			no			yes
MH699955	Human respirovirus 3	viral cRNA	NA	Homo sapiens	respiratory from 35 year old	HPIV3/UK/H/06/07/2017	United Kingdom	Europe	2017	7	6	351	0	0	4.89642	0	0	0	no	no	no			no			yes
MH699956	Human respirovirus 3	viral cRNA	NA	Homo sapiens	respiratory from 38 year old	HPIV3/UK/I/08/07/2017	United Kingdom	Europe	2017	7	8	351	0	0	4.89642	2.59259	0	0	no	no	no			no			yes
MH699957	Human respirovirus 3	viral cRNA	NA	Homo sapiens	respiratory from 92 year old	HPIV3/UK/J/12/07/2017	United Kingdom	Europe	2017	7	12	351	0	0	4.89642	0	0	0	no	no	no			no			yes
MH699958	Human respirovirus 3	viral cRNA	NA	Homo sapiens	respiratory from 1 year old	HPIV3/UK/K/13/07/2017	United Kingdom	Europe	2017	7	13	351	0	0	4.89642	2.59259	0	0	no	no	no			no			yes
MH699959	Human respirovirus 3	viral cRNA	NA	Homo sapiens	respiratory from 70 year old	HPIV3/UK/L/14/07/2017	United Kingdom	Europe	2017	7	14	351	0	0	4.89642	2.59259	0	0	no	no	no			no			yes
MH699960	Human respirovirus 3	viral cRNA	NA	Homo sapiens	respiratory from 53 year old	HPIV3/UK/M/19/07/2017	United Kingdom	Europe	2017	7	19	351	0	0	4.89642	0	0	0	no	no	no			no			yes
MH699961	Human respirovirus 3	viral cRNA	NA	Homo sapiens	respiratory from 69 year old	HPIV3/UK/N/31/07/2017	United Kingdom	Europe	2017	7	31	351	0	0	4.89642	0	0	0	no	no	no			no			yes
MH699962	Human respirovirus 3	viral cRNA	NA	Homo sapiens	respiratory from 86 year old	HPIV3/UK/O/13/08/2017	United Kingdom	Europe	2017	8	13	351	0	0	4.89642	0	0	0	no	no	no			no			yes
MN488684	Human respirovirus 3	viral cRNA	NA	Homo sapiens sample 4311700566	nasopharyngeal swab	NA	Netherlands	Europe	2017	3	28	1544	99.7416	0	0	0	0	0	no	no	no			no			yes
MF034896	Human respirovirus 3	viral cRNA	NA	Homo sapiens	nasopharyngeal swab	hPIV3/USA/ACRI_123/2016	USA	NorthAm	2016	6	17	15411	100	100	100	87.037	75.9744	58.3856	no	no	no			no			yes
MT489435	Human respirovirus 3	viral cRNA	NA	Homo sapiens	pharyngeal swab	HD83	Germany	Europe	2016	1	NA	438	0	0	0	0	25.4799	0	no	no	no			no			yes
MT489436	Human respirovirus 3	viral cRNA	NA	Homo sapiens	pharyngeal swab	HD89	Germany	Europe	2016	1	NA	438	0	0	0	0	25.4799	0	no	no	no			no			yes
MT489437	Human respirovirus 3	viral cRNA	NA	Homo sapiens	pharyngeal swab	HD1065	Germany	Europe	2016	1	NA	438	0	0	0	0	25.4799	0	no	no	no			no			yes
MT489438	Human respirovirus 3	viral cRNA	NA	Homo sapiens	pharyngeal swab	HD1420	Germany	Europe	2016	1	NA	438	0	0	0	0	25.4799	0	no	no	no			no			yes
MT489439	Human respirovirus 3	viral cRNA	NA	Homo sapiens	pharyngeal swab	HD1703	Germany	Europe	2016	1	NA	438	0	0	0	0	25.4799	0	no	no	no			no			yes
MT489440	Human respirovirus 3	viral cRNA	NA	Homo sapiens	pharyngeal swab	HD3051	Germany	Europe	2016	1	NA	438	0	0	0	0	25.4799	0	no	no	no			no			yes
MT489441	Human respirovirus 3	viral cRNA	NA	Homo sapiens	pharyngeal swab	HD17722	Germany	Europe	2016	6	NA	438	0	0	0	0	25.4799	0	no	no	no			no			yes
MT489442	Human respirovirus 3	viral cRNA	NA	Homo sapiens	pharyngeal swab	HD18897	Germany	Europe	2016	5	NA	438	0	0	0	0	25.4799	0	no	no	no			no			yes
MT489443	Human respirovirus 3	viral cRNA	NA	Homo sapiens	pharyngeal swab	HD18898	Germany	Europe	2016	5	NA	438	0	0	0	0	25.4799	0	no	no	no			no			yes
MT489444	Human respirovirus 3	viral cRNA	NA	Homo sapiens	pharyngeal swab	HD19018	Germany	Europe	2016	5	NA	438	0	0	0	0	25.4799	0	no	no	no			no			yes
MT489445	Human respirovirus 3	viral cRNA	NA	Homo sapiens	pharyngeal swab	HD20167	Germany	Europe	2016	5	NA	438	0	0	0	0	25.4799	0	no	no	no			no			yes
MT489446	Human respirovirus 3	viral cRNA	NA	Homo sapiens	pharyngeal swab	HD20242	Germany	Europe	2016	5	NA	438	0	0	0	0	25.4799	0	no	no	no			no			yes
MT489447	Human respirovirus 3	viral cRNA	NA	Homo sapiens	pharyngeal swab	HD20452	Germany	Europe	2016	5	NA	438	0	0	0	0	25.4799	0	no	no	no			no			yes
MT489448	Human respirovirus 3	viral cRNA	NA	Homo sapiens	pharyngeal swab	HD20551	Germany	Europe	2016	5	NA	438	0	0	0	0	25.4799	0	no	no	no			no			yes
MT489449	Human respirovirus 3	viral cRNA	NA	Homo sapiens	pharyngeal swab	HD21019	Germany	Europe	2016	6	NA	438	0	0	0	0	25.4799	0	no	no	no			no			yes
MT489450	Human respirovirus 3	viral cRNA	NA	Homo sapiens	pharyngeal swab	HD21163	Germany	Europe	2016	6	NA	438	0	0	0	0	25.4799	0	no	no	no			no			yes
MT489451	Human respirovirus 3	viral cRNA	NA	Homo sapiens	pharyngeal swab	HD21507	Germany	Europe	2016	6	NA	438	0	0	0	0	25.4799	0	no	no	no			no			yes
MT489452	Human respirovirus 3	viral cRNA	NA	Homo sapiens	pharyngeal swab	HD21510	Germany	Europe	2016	6	NA	438	0	0	0	0	25.4799	0	no	no	no			no			yes
MT489453	Human respirovirus 3	viral cRNA	NA	Homo sapiens	pharyngeal swab	HD22347	Germany	Europe	2016	6	NA	438	0	0	0	0	25.4799	0	no	no	no			no			yes
MT489454	Human respirovirus 3	viral cRNA	NA	Homo sapiens	pharyngeal swab	HD24266	Germany	Europe	2016	6	NA	438	0	0	0	0	25.4799	0	no	no	no			no			yes
MT489455	Human respirovirus 3	viral cRNA	NA	Homo sapiens	pharyngeal swab	HD22614	Germany	Europe	2016	6	NA	438	0	0	0	0	25.4799	0	no	no	no			no			yes
MT489456	Human respirovirus 3	viral cRNA	NA	Homo sapiens	pharyngeal swab	HD22913	Germany	Europe	2016	6	NA	438	0	0	0	0	25.4799	0	no	no	no			no			yes
KT796519	Human respirovirus 3	viral cRNA	NSVH2015-3-48131	Homo sapiens	URT	NA	Spain	Europe	2015	1	14	390	0	0	0	11.9136	0	0	no	no	no			no			yes
KT796520	Human respirovirus 3	viral cRNA	NSVH2015-3-48320	Homo sapiens	URT	NA	Spain	Europe	2015	1	14	390	0	0	0	11.9136	0	0	no	no	no			no			yes
KT796521	Human respirovirus 3	viral cRNA	NSVH2015-3-48395	Homo sapiens	URT	NA	Spain	Europe	2015	1	14	390	0	0	0	11.9136	0	0	no	no	no			no			yes
KT796522	Human respirovirus 3	viral cRNA	NSVH2015-3-48594	Homo sapiens	URT	NA	Spain	Europe	2015	1	14	390	0	0	0	11.9136	0	0	no	no	no			no			yes
KT796523	Human respirovirus 3	viral cRNA	NSVH2015-5-20273	Homo sapiens	URT	NA	Spain	Europe	2015	1	28	390	0	0	0	11.9136	0	0	no	no	no			no			yes
KT796524	Human respirovirus 3	viral cRNA	NSVH2015-6-80813	Homo sapiens	URT	NA	Spain	Europe	2015	2	5	390	0	0	0	11.9136	0	0	no	no	no			no			yes
KT796525	Human respirovirus 3	viral cRNA	NSVH2015-6-62292	Homo sapiens	LRT	NA	Spain	Europe	2015	2	7	390	0	0	0	11.9136	0	0	no	no	no			no			yes
KT796526	Human respirovirus 3	viral cRNA	NSVH2015-11-81946	Homo sapiens	URT	NA	Spain	Europe	2015	3	11	390	0	0	0	11.9136	0	0	no	no	no			no			yes
KT796527	Human respirovirus 3	viral cRNA	NSVH2015-11-40367	Homo sapiens	URT	NA	Spain	Europe	2015	3	13	390	0	0	0	11.9136	0	0	no	no	no			no			yes
KT796528	Human respirovirus 3	viral cRNA	NSVH2015-13-89296	Homo sapiens	URT	NA	Spain	Europe	2015	3	24	390	0	0	0	11.9136	0	0	no	no	no			no			yes
KT796529	Human respirovirus 3	viral cRNA	NSVH2015-13-45002	Homo sapiens	URT	NA	Spain	Europe	2015	3	24	390	0	0	0	11.9136	0	0	no	no	no			no			yes
KT796530	Human respirovirus 3	viral cRNA	NSVH2015-13-90987	Homo sapiens	URT	NA	Spain	Europe	2015	3	27	390	0	0	0	11.9136	0	0	no	no	no			no			yes
KT796531	Human respirovirus 3	viral cRNA	NSVH2015-13-91612	Homo sapiens	URT	NA	Spain	Europe	2015	3	28	390	0	0	0	11.9136	0	0	no	no	no			no			yes
KT796532	Human respirovirus 3	viral cRNA	NSVH2015-14-21690	Homo sapiens	URT	NA	Spain	Europe	2015	3	30	390	0	0	0	11.9136	0	0	no	no	no			no			yes
KT796533	Human respirovirus 3	viral cRNA	NSVH2015-14-93375	Homo sapiens	URT	NA	Spain	Europe	2015	3	31	390	0	0	0	11.9136	0	0	no	no	no			no			yes
KT796534	Human respirovirus 3	viral cRNA	NSVH2015-15-96372	Homo sapiens	URT	NA	Spain	Europe	2015	4	6	390	0	0	0	11.9136	0	0	no	no	no			no			yes
KT796535	Human respirovirus 3	viral cRNA	NSVH2015-15-96555	Homo sapiens	URT	NA	Spain	Europe	2015	4	6	390	0	0	0	11.9136	0	0	no	no	no			no			yes
KT796536	Human respirovirus 3	viral cRNA	NSVH2015-15-97333	Homo sapiens	URT	NA	Spain	Europe	2015	4	8	390	0	0	0	11.9136	0	0	no	no	no			no			yes
KT796537	Human respirovirus 3	viral cRNA	NSVH2015-15-50597	Homo sapiens	URT	NA	Spain	Europe	2015	4	8	390	0	0	0	11.9136	0	0	no	no	no			no			yes
KT796538	Human respirovirus 3	viral cRNA	NSVH2015-15-98219	Homo sapiens	URT	NA	Spain	Europe	2015	4	9	390	0	0	0	11.9136	0	0	no	no	no			no			yes
KT796539	Human respirovirus 3	viral cRNA	NSVH2015-15-99033	Homo sapiens	URT	NA	Spain	Europe	2015	4	10	390	0	0	0	11.9136	0	0	no	no	no			no			yes
KT796540	Human respirovirus 3	viral cRNA	NSVH2015-16-00692	Homo sapiens	URT	NA	Spain	Europe	2015	4	14	390	0	0	0	11.9136	0	0	no	no	no			no			yes
KT796541	Human respirovirus 3	viral cRNA	NSVH2015-16-22771	Homo sapiens	LRT	NA	Spain	Europe	2015	4	16	390	0	0	0	11.9136	0	0	no	no	no			no			yes
KT796542	Human respirovirus 3	viral cRNA	NSVH2015-17-56467	Homo sapiens	URT	NA	Spain	Europe	2015	4	21	390	0	0	0	11.9136	0	0	no	no	no			no			yes
KT796543	Human respirovirus 3	viral cRNA	NSVH2015-17-57439	Homo sapiens	URT	NA	Spain	Europe	2015	4	23	390	0	0	0	11.9136	0	0	no	no	no			no			yes
KT796544	Human respirovirus 3	viral cRNA	NSVH2015-17-58429	Homo sapiens	URT	NA	Spain	Europe	2015	4	26	390	0	0	0	11.9136	0	0	no	no	no			no			yes
KT796545	Human respirovirus 3	viral cRNA	NSVH2015-18-58875	Homo sapiens	URT	NA	Spain	Europe	2015	4	27	390	0	0	0	11.9136	0	0	no	no	no			no			yes
KT796546	Human respirovirus 3	viral cRNA	NSVH2015-18-59926	Homo sapiens	URT	NA	Spain	Europe	2015	4	29	390	0	0	0	11.9136	0	0	no	no	no			no			yes
KT796547	Human respirovirus 3	viral cRNA	NSVH2015-18-60868	Homo sapiens	URT	NA	Spain	Europe	2015	5	2	390	0	0	0	11.9136	0	0	no	no	no			no			yes
KT796548	Human respirovirus 3	viral cRNA	NSVH2015-19-63847	Homo sapiens	URT	NA	Spain	Europe	2015	5	9	390	0	0	0	11.9136	0	0	no	no	no			no			yes
KT796549	Human respirovirus 3	viral cRNA	NSVH2015-20-65893	Homo sapiens	URT	NA	Spain	Europe	2015	5	13	390	0	0	0	11.9136	0	0	no	no	no			no			yes
KT796550	Human respirovirus 3	viral cRNA	NSVH2015-20-67163	Homo sapiens	URT	NA	Spain	Europe	2015	5	17	390	0	0	0	11.9136	0	0	no	no	no			no			yes
KT796553	Human respirovirus 3	viral cRNA	NSVH2015-15-99540	Homo sapiens	URT	NA	Spain	Europe	2015	4	12	390	0	0	0	11.9136	0	0	no	no	no			no			yes
KT796558	Human respirovirus 3	viral cRNA	NSVH2015-19-61593	Homo sapiens	NA	NA	Spain	Europe	2015	5	4	390	0	0	0	11.9136	0	0	no	no	no			no			yes
KX467952	Human respirovirus 3	viral cRNA	NA	Homo sapiens	NA	HPIV3s/Zagreb.HR/06/15(338)	Croatia	Europe	2015	2	4	581	0	0	0	0	33.7987	0	no	no	no			no			yes
KX467953	Human respirovirus 3	viral cRNA	NA	Homo sapiens	NA	HPIV3s/Zagreb.HR/08/15(368)	Croatia	Europe	2015	2	20	581	0	0	0	0	33.7987	0	no	no	no			no			yes
KX467954	Human respirovirus 3	viral cRNA	NA	Homo sapiens	NA	HPIV3s/Zagreb.HR/19/15(969)	Croatia	Europe	2015	5	4	581	0	0	0	0	33.7987	0	no	no	no			no			yes
KX467955	Human respirovirus 3	viral cRNA	NA	Homo sapiens	NA	HPIV3s/Zagreb.HR/18/15(1052)	Croatia	Europe	2015	5	21	581	0	0	0	0	33.7987	0	no	no	no			no			yes
KX467956	Human respirovirus 3	viral cRNA	NA	Homo sapiens	NA	HPIV3s/Zagreb.HR/43/14(1512)	Croatia	Europe	2015	5	22	581	0	0	0	0	33.7987	0	no	no	no			no			yes
KX467958	Human respirovirus 3	viral cRNA	NA	Homo sapiens	NA	HPIV3s/Zagreb.HR/19/15(959)	Croatia	Europe	2015	6	4	581	0	0	0	0	33.7987	0	no	no	no			no			yes
KX467959	Human respirovirus 3	viral cRNA	NA	Homo sapiens	NA	HPIV3s/Zagreb.HR/24/15(1214)	Croatia	Europe	2015	6	10	581	0	0	0	0	33.7987	0	no	no	no			no			yes
KX467960	Human respirovirus 3	viral cRNA	NA	Homo sapiens	NA	HPIV3s/Zagreb.HR/30/15(1344)	Croatia	Europe	2015	7	20	581	0	0	0	0	33.7987	0	no	no	no			no			yes
KX467961	Human respirovirus 3	viral cRNA	NA	Homo sapiens	NA	HPIV3s/Zagreb.HR/39/15(1517)	Croatia	Europe	2015	9	26	582	0	0	0	0	33.8569	0	no	no	no			no			yes
KX467962	Human respirovirus 3	viral cRNA	NA	Homo sapiens	NA	HPIV3s/Zagreb.HR/44/15(1630)	Croatia	Europe	2015	10	28	581	0	0	0	0	33.7987	0	no	no	no			no			yes
KX467963	Human respirovirus 3	viral cRNA	NA	Homo sapiens	NA	HPIV3s/Zagreb.HR/44/15(1645)	Croatia	Europe	2015	10	28	581	0	0	0	0	33.7987	0	no	no	no			no			yes
KX467964	Human respirovirus 3	viral cRNA	NA	Homo sapiens	NA	HPIV3s/Zagreb.HR/44/15(1670)	Croatia	Europe	2015	11	1	581	0	0	0	0	33.7987	0	no	no	no			no			yes
KX467965	Human respirovirus 3	viral cRNA	NA	Homo sapiens	NA	HPIV3s/Zagreb.HR/47/15(1773)	Croatia	Europe	2015	11	20	581	0	0	0	0	33.7987	0	no	no	no			no			yes
KX467966	Human respirovirus 3	viral cRNA	NA	Homo sapiens	NA	HPIV3s/Zagreb.HR/50/15(1938)	Croatia	Europe	2015	12	11	581	0	0	0	0	33.7987	0	no	no	no			no			yes
LC102231	Human respirovirus 3	viral cRNA	HPIV3s_HN/S1012/Yamaguchi/2015	Homo sapiens	NA	NA	Japan	Asia	2015	6	10	1352	0	0	0	0	78.6504	0	no	no	no			no			yes
LC102232	Human respirovirus 3	viral cRNA	HPIV3s_HN/Y242/Yamaguchi/2015	Homo sapiens	NA	NA	Japan	Asia	2015	6	10	1352	0	0	0	0	78.6504	0	no	no	no			no			yes
LC102233	Human respirovirus 3	viral cRNA	HPIV3s_HN/Y244/Yamaguchi/2015	Homo sapiens	NA	NA	Japan	Asia	2015	6	24	1352	0	0	0	0	78.6504	0	no	no	no			no			yes
LC102234	Human respirovirus 3	viral cRNA	HPIV3s_HN/Y245/Yamaguchi/2015	Homo sapiens	NA	NA	Japan	Asia	2015	7	27	1352	0	0	0	0	78.6504	0	no	no	no			no			yes
LC102235	Human respirovirus 3	viral cRNA	HPIV3s_HN/Yu536/Yamaguchi/2015	Homo sapiens	NA	NA	Japan	Asia	2015	6	19	1352	0	0	0	0	78.6504	0	no	no	no			no			yes
LC316034	Human respirovirus 3	viral cRNA	HPIV3/Iwate/70/2015	Homo sapiens	throat swab from child with acute	NA	Japan	Asia	2015	4	16	1350	0	0	0	0	78.534	0	no	no	no			no			yes
LC316035	Human respirovirus 3	viral cRNA	HPIV3/Iwate/77/2015	Homo sapiens	throat swab from child with acute	NA	Japan	Asia	2015	6	16	1350	0	0	0	0	78.534	0	no	no	no			no			yes
LC316036	Human respirovirus 3	viral cRNA	HPIV3/Iwate/78/2015	Homo sapiens	throat swab from child with acute	NA	Japan	Asia	2015	6	16	1350	0	0	0	0	78.534	0	no	no	no			no			yes
LC316037	Human respirovirus 3	viral cRNA	HPIV3/Iwate/80/2015	Homo sapiens	throat swab from child with acute	NA	Japan	Asia	2015	6	22	1350	0	0	0	0	78.534	0	no	no	no			no			yes
LC316038	Human respirovirus 3	viral cRNA	HPIV3/Iwate/81/2015	Homo sapiens	throat swab from child with acute	NA	Japan	Asia	2015	7	11	1350	0	0	0	0	78.534	0	no	no	no			no			yes
LC316039	Human respirovirus 3	viral cRNA	HPIV3/Iwate/82/2015	Homo sapiens	throat swab from child with acute	NA	Japan	Asia	2015	7	15	1350	0	0	0	0	78.534	0	no	no	no			no			yes
MT489405	Human respirovirus 3	viral cRNA	NA	Homo sapiens	pharyngeal swab	HD1079	Germany	Europe	2015	1	NA	438	0	0	0	0	25.4799	0	no	no	no			no			yes
MT489406	Human respirovirus 3	viral cRNA	NA	Homo sapiens	pharyngeal swab	HD1638	Germany	Europe	2015	1	NA	438	0	0	0	0	25.4799	0	no	no	no			no			yes
MT489407	Human respirovirus 3	viral cRNA	NA	Homo sapiens	pharyngeal swab	HD7201	Germany	Europe	2015	2	NA	438	0	0	0	0	25.4799	0	no	no	no			no			yes
MT489408	Human respirovirus 3	viral cRNA	NA	Homo sapiens	pharyngeal swab	HD9176	Germany	Europe	2015	3	NA	438	0	0	0	0	25.4799	0	no	no	no			no			yes
MT489409	Human respirovirus 3	viral cRNA	NA	Homo sapiens	pharyngeal swab	HD9548	Germany	Europe	2015	3	NA	438	0	0	0	0	25.4799	0	no	no	no			no			yes
MT489410	Human respirovirus 3	viral cRNA	NA	Homo sapiens	pharyngeal swab	HD10122	Germany	Europe	2015	3	NA	438	0	0	0	0	25.4799	0	no	no	no			no			yes
MT489411	Human respirovirus 3	viral cRNA	NA	Homo sapiens	pharyngeal swab	HD10405	Germany	Europe	2015	3	NA	438	0	0	0	0	25.4799	0	no	no	no			no			yes
MT489412	Human respirovirus 3	viral cRNA	NA	Homo sapiens	pharyngeal swab	HD12039	Germany	Europe	2015	3	NA	438	0	0	0	0	25.4799	0	no	no	no			no			yes
MT489413	Human respirovirus 3	viral cRNA	NA	Homo sapiens	pharyngeal swab	HD21087	Germany	Europe	2015	6	NA	438	0	0	0	0	25.4799	0	no	no	no			no			yes
MT489414	Human respirovirus 3	viral cRNA	NA	Homo sapiens	pharyngeal swab	HD13273	Germany	Europe	2015	4	NA	438	0	0	0	0	25.4799	0	no	no	no			no			yes
MT489415	Human respirovirus 3	viral cRNA	NA	Homo sapiens	pharyngeal swab	HD14507	Germany	Europe	2015	4	NA	438	0	0	0	0	25.4799	0	no	no	no			no			yes
MT489416	Human respirovirus 3	viral cRNA	NA	Homo sapiens	pharyngeal swab	HD15126	Germany	Europe	2015	4	NA	438	0	0	0	0	25.4799	0	no	no	no			no			yes
MT489417	Human respirovirus 3	viral cRNA	NA	Homo sapiens	pharyngeal swab	HD15216	Germany	Europe	2015	4	NA	438	0	0	0	0	25.4799	0	no	no	no			no			yes
MT489418	Human respirovirus 3	viral cRNA	NA	Homo sapiens	pharyngeal swab	HD15267	Germany	Europe	2015	4	NA	438	0	0	0	0	25.4799	0	no	no	no			no			yes
MT489419	Human respirovirus 3	viral cRNA	NA	Homo sapiens	pharyngeal swab	HD15945	Germany	Europe	2015	4	NA	438	0	0	0	0	25.4799	0	no	no	no			no			yes
MT489420	Human respirovirus 3	viral cRNA	NA	Homo sapiens	pharyngeal swab	HD18679	Germany	Europe	2015	5	NA	438	0	0	0	0	25.4799	0	no	no	no			no			yes
MT489421	Human respirovirus 3	viral cRNA	NA	Homo sapiens	pharyngeal swab	HD21307	Germany	Europe	2015	6	NA	438	0	0	0	0	25.4799	0	no	no	no			no			yes
MT489422	Human respirovirus 3	viral cRNA	NA	Homo sapiens	pharyngeal swab	HD21851	Germany	Europe	2015	6	NA	438	0	0	0	0	25.4799	0	no	no	no			no			yes
MT489423	Human respirovirus 3	viral cRNA	NA	Homo sapiens	pharyngeal swab	HD23237	Germany	Europe	2015	6	NA	438	0	0	0	0	25.4799	0	no	no	no			no			yes
MT489424	Human respirovirus 3	viral cRNA	NA	Homo sapiens	pharyngeal swab	HD24090	Germany	Europe	2015	6	NA	438	0	0	0	0	25.4799	0	no	no	no			no			yes
MT489425	Human respirovirus 3	viral cRNA	NA	Homo sapiens	pharyngeal swab	HD42400	Germany	Europe	2015	11	NA	438	0	0	0	0	25.4799	0	no	no	no			no			yes
MT489426	Human respirovirus 3	viral cRNA	NA	Homo sapiens	pharyngeal swab	HD42841	Germany	Europe	2015	11	NA	438	0	0	0	0	25.4799	0	no	no	no			no			yes
MT489427	Human respirovirus 3	viral cRNA	NA	Homo sapiens	pharyngeal swab	HD43220	Germany	Europe	2015	11	NA	438	0	0	0	0	25.4799	0	no	no	no			no			yes
MT489428	Human respirovirus 3	viral cRNA	NA	Homo sapiens	pharyngeal swab	HD45393	Germany	Europe	2015	12	NA	438	0	0	0	0	25.4799	0	no	no	no			no			yes
MT489429	Human respirovirus 3	viral cRNA	NA	Homo sapiens	pharyngeal swab	HD46145	Germany	Europe	2015	12	NA	438	0	0	0	0	25.4799	0	no	no	no			no			yes
MT489430	Human respirovirus 3	viral cRNA	NA	Homo sapiens	pharyngeal swab	HD47321	Germany	Europe	2015	12	NA	438	0	0	0	0	25.4799	0	no	no	no			no			yes
MT489431	Human respirovirus 3	viral cRNA	NA	Homo sapiens	pharyngeal swab	HD41250	Germany	Europe	2015	11	NA	438	0	0	0	0	25.4799	0	no	no	no			no			yes
MT489432	Human respirovirus 3	viral cRNA	NA	Homo sapiens	pharyngeal swab	HD47841	Germany	Europe	2015	11	NA	438	0	0	0	0	25.4799	0	no	no	no			no			yes
MT489433	Human respirovirus 3	viral cRNA	NA	Homo sapiens	pharyngeal swab	HD47852	Germany	Europe	2015	12	NA	438	0	0	0	0	25.4799	0	no	no	no			no			yes
MT489434	Human respirovirus 3	viral cRNA	NA	Homo sapiens	pharyngeal swab	HD48083	Germany	Europe	2015	12	NA	438	0	0	0	0	25.4799	0	no	no	no			no			yes
MT489461	Human respirovirus 3	viral cRNA	NA	Homo sapiens	pharyngeal swab	HD47722	Germany	Europe	2015	12	NA	246	0	0	0	0	14.3106	0	no	no	no			no			yes
KJ949616	Human respirovirus 3	viral cRNA	HPIV3/CHE/2014	Homo sapiens	throat swab	NA	India	Asia	2014	1	11	276	17.8295	0	0	0	0	0	no	no	no			no			yes
KT796464	Human respirovirus 3	viral cRNA	NSVH2014-9-41318	Homo sapiens	URT	NA	Spain	Europe	2014	2	26	390	0	0	0	11.9136	0	0	no	no	no			no			yes
KT796465	Human respirovirus 3	viral cRNA	NSVH2014-10-45149	Homo sapiens	URT	NA	Spain	Europe	2014	3	5	390	0	0	0	11.9136	0	0	no	no	no			no			yes
KT796466	Human respirovirus 3	viral cRNA	NSVH2014-12-51083	Homo sapiens	URT	NA	Spain	Europe	2014	3	17	390	0	0	0	11.9136	0	0	no	no	no			no			yes
KT796467	Human respirovirus 3	viral cRNA	NSVH2014-13-57715	Homo sapiens	URT	NA	Spain	Europe	2014	3	28	390	0	0	0	11.9136	0	0	no	no	no			no			yes
KT796468	Human respirovirus 3	viral cRNA	NSVH2014-15-02874	Homo sapiens	URT	NA	Spain	Europe	2014	4	7	390	0	0	0	11.9136	0	0	no	no	no			no			yes
KT796469	Human respirovirus 3	viral cRNA	NSVH2014-15-04749	Homo sapiens	URT	NA	Spain	Europe	2014	4	9	390	0	0	0	11.9136	0	0	no	no	no			no			yes
KT796470	Human respirovirus 3	viral cRNA	NSVH2014-15-04729	Homo sapiens	URT	NA	Spain	Europe	2014	4	11	390	0	0	0	11.9136	0	0	no	no	no			no			yes
KT796471	Human respirovirus 3	viral cRNA	NSVH2014-15-06216	Homo sapiens	URT	NA	Spain	Europe	2014	4	12	390	0	0	0	11.9136	0	0	no	no	no			no			yes
KT796472	Human respirovirus 3	viral cRNA	NSVH2014-15-06351	Homo sapiens	URT	NA	Spain	Europe	2014	4	12	390	0	0	0	11.9136	0	0	no	no	no			no			yes
KT796473	Human respirovirus 3	viral cRNA	NSVH2014-16-07133	Homo sapiens	URT	NA	Spain	Europe	2014	4	14	390	0	0	0	11.9136	0	0	no	no	no			no			yes
KT796474	Human respirovirus 3	viral cRNA	NSVH2014-16-05691	Homo sapiens	URT	NA	Spain	Europe	2014	4	14	390	0	0	0	11.9136	0	0	no	no	no			no			yes
KT796475	Human respirovirus 3	viral cRNA	NSVH2014-17-09634	Homo sapiens	URT	NA	Spain	Europe	2014	4	25	390	0	0	0	11.9136	0	0	no	no	no			no			yes
KT796476	Human respirovirus 3	viral cRNA	NSVH2014-17-13613	Homo sapiens	URT	NA	Spain	Europe	2014	4	27	390	0	0	0	11.9136	0	0	no	no	no			no			yes
KT796477	Human respirovirus 3	viral cRNA	NSVH2014-18-15042	Homo sapiens	URT	NA	Spain	Europe	2014	4	29	390	0	0	0	11.9136	0	0	no	no	no			no			yes
KT796478	Human respirovirus 3	viral cRNA	NSVH2014-18-15565	Homo sapiens	URT	NA	Spain	Europe	2014	4	30	390	0	0	0	11.9136	0	0	no	no	no			no			yes
KT796479	Human respirovirus 3	viral cRNA	NSVH2014-19-19616	Homo sapiens	URT	NA	Spain	Europe	2014	5	9	390	0	0	0	11.9136	0	0	no	no	no			no			yes
KT796480	Human respirovirus 3	viral cRNA	NSVH2014-20-17679	Homo sapiens	URT	NA	Spain	Europe	2014	5	16	390	0	0	0	11.9136	0	0	no	no	no			no			yes
KT796481	Human respirovirus 3	viral cRNA	NSVH2014-20-23867	Homo sapiens	URT	NA	Spain	Europe	2014	5	18	390	0	0	0	11.9136	0	0	no	no	no			no			yes
KT796482	Human respirovirus 3	viral cRNA	NSVH2014-21-20408	Homo sapiens	URT	NA	Spain	Europe	2014	5	23	390	0	0	0	11.9136	0	0	no	no	no			no			yes
KT796483	Human respirovirus 3	viral cRNA	NSVH2014-21-20464	Homo sapiens	URT	NA	Spain	Europe	2014	5	23	390	0	0	0	11.9136	0	0	no	no	no			no			yes
KT796484	Human respirovirus 3	viral cRNA	NSVH2014-23-24123	Homo sapiens	URT	NA	Spain	Europe	2014	6	2	390	0	0	0	11.9136	0	0	no	no	no			no			yes
KT796485	Human respirovirus 3	viral cRNA	NSVH2014-23-38439	Homo sapiens	URT	NA	Spain	Europe	2014	6	2	390	0	0	0	11.9136	0	0	no	no	no			no			yes
KT796486	Human respirovirus 3	viral cRNA	NSVH2014-23-32398	Homo sapiens	URT	NA	Spain	Europe	2014	6	4	390	0	0	0	11.9136	0	0	no	no	no			no			yes
KT796487	Human respirovirus 3	viral cRNA	NSVH2014-23-25887	Homo sapiens	URT	NA	Spain	Europe	2014	6	6	390	0	0	0	11.9136	0	0	no	no	no			no			yes
KT796488	Human respirovirus 3	viral cRNA	NSVH2014-24-43329	Homo sapiens	URT	NA	Spain	Europe	2014	6	10	390	0	0	0	11.9136	0	0	no	no	no			no			yes
KT796489	Human respirovirus 3	viral cRNA	NSVH2014-24-27588	Homo sapiens	URT	NA	Spain	Europe	2014	6	11	390	0	0	0	11.9136	0	0	no	no	no			no			yes
KT796490	Human respirovirus 3	viral cRNA	NSVH2014-24-28533	Homo sapiens	URT	NA	Spain	Europe	2014	6	13	390	0	0	0	11.9136	0	0	no	no	no			no			yes
KT796491	Human respirovirus 3	viral cRNA	NSVH2014-24-28736	Homo sapiens	URT	NA	Spain	Europe	2014	6	13	390	0	0	0	11.9136	0	0	no	no	no			no			yes
KT796492	Human respirovirus 3	viral cRNA	NSVH2014-24-28743	Homo sapiens	URT	NA	Spain	Europe	2014	6	13	390	0	0	0	11.9136	0	0	no	no	no			no			yes
KT796493	Human respirovirus 3	viral cRNA	NSVH2014-25-29674	Homo sapiens	URT	NA	Spain	Europe	2014	6	16	390	0	0	0	11.9136	0	0	no	no	no			no			yes
KT796494	Human respirovirus 3	viral cRNA	NSVH2014-25-31723	Homo sapiens	URT	NA	Spain	Europe	2014	6	21	390	0	0	0	11.9136	0	0	no	no	no			no			yes
KT796495	Human respirovirus 3	viral cRNA	NSVH2014-26-32584	Homo sapiens	URT	NA	Spain	Europe	2014	6	23	390	0	0	0	11.9136	0	0	no	no	no			no			yes
KT796496	Human respirovirus 3	viral cRNA	NSVH2014-27-35633	Homo sapiens	URT	NA	Spain	Europe	2014	7	1	390	0	0	0	11.9136	0	0	no	no	no			no			yes
KT796497	Human respirovirus 3	viral cRNA	NSVH2014-27-37213	Homo sapiens	LRT	NA	Spain	Europe	2014	7	4	390	0	0	0	11.9136	0	0	no	no	no			no			yes
KT796498	Human respirovirus 3	viral cRNA	NSVH2014-29-42647	Homo sapiens	URT	NA	Spain	Europe	2014	7	18	390	0	0	0	11.9136	0	0	no	no	no			no			yes
KT796499	Human respirovirus 3	viral cRNA	NSVH2014-31-46993	Homo sapiens	URT	NA	Spain	Europe	2014	7	30	390	0	0	0	11.9136	0	0	no	no	no			no			yes
KT796500	Human respirovirus 3	viral cRNA	NSVH2014-31-47421	Homo sapiens	URT	NA	Spain	Europe	2014	7	31	390	0	0	0	11.9136	0	0	no	no	no			no			yes
KT796501	Human respirovirus 3	viral cRNA	NSVH2014-32-50334	Homo sapiens	URT	NA	Spain	Europe	2014	8	8	390	0	0	0	11.9136	0	0	no	no	no			no			yes
KT796502	Human respirovirus 3	viral cRNA	NSVH2014-32-50436	Homo sapiens	URT	NA	Spain	Europe	2014	8	8	390	0	0	0	11.9136	0	0	no	no	no			no			yes
KT796503	Human respirovirus 3	viral cRNA	NSVH2014-34-78424	Homo sapiens	URT	NA	Spain	Europe	2014	8	22	390	0	0	0	11.9136	0	0	no	no	no			no			yes
KT796504	Human respirovirus 3	viral cRNA	NSVH2014-34-55429	Homo sapiens	URT	NA	Spain	Europe	2014	8	23	390	0	0	0	11.9136	0	0	no	no	no			no			yes
KT796505	Human respirovirus 3	viral cRNA	NSVH2014-34-55581	Homo sapiens	URT	NA	Spain	Europe	2014	8	24	390	0	0	0	11.9136	0	0	no	no	no			no			yes
KT796506	Human respirovirus 3	viral cRNA	NSVH2014-38-63785	Homo sapiens	URT	NA	Spain	Europe	2014	9	15	390	0	0	0	11.9136	0	0	no	no	no			no			yes
KT796507	Human respirovirus 3	viral cRNA	NSVH2014-40-68658	Homo sapiens	URT	NA	Spain	Europe	2014	9	29	390	0	0	0	11.9136	0	0	no	no	no			no			yes
KT796508	Human respirovirus 3	viral cRNA	NSVH2014-40-68798	Homo sapiens	URT	NA	Spain	Europe	2014	9	29	390	0	0	0	11.9136	0	0	no	no	no			no			yes
KT796509	Human respirovirus 3	viral cRNA	NSVH2014-42-75209	Homo sapiens	URT	NA	Spain	Europe	2014	10	15	390	0	0	0	11.9136	0	0	no	no	no			no			yes
KT796510	Human respirovirus 3	viral cRNA	NSVH2014-45-11198	Homo sapiens	LRT	NA	Spain	Europe	2014	11	7	390	0	0	0	11.9136	0	0	no	no	no			no			yes
KT796511	Human respirovirus 3	viral cRNA	NSVH2014-45-27445	Homo sapiens	URT	NA	Spain	Europe	2014	11	7	390	0	0	0	11.9136	0	0	no	no	no			no			yes
KT796512	Human respirovirus 3	viral cRNA	NSVH2014-47-91347	Homo sapiens	URT	NA	Spain	Europe	2014	11	20	390	0	0	0	11.9136	0	0	no	no	no			no			yes
KT796513	Human respirovirus 3	viral cRNA	NSVH2014-48-92818	Homo sapiens	URT	NA	Spain	Europe	2014	11	24	390	0	0	0	11.9136	0	0	no	no	no			no			yes
KT796514	Human respirovirus 3	viral cRNA	NSVH2014-49-95812	Homo sapiens	LRT	NA	Spain	Europe	2014	12	1	390	0	0	0	11.9136	0	0	no	no	no			no			yes
KT796515	Human respirovirus 3	viral cRNA	NSVH2014-49-26392	Homo sapiens	URT	NA	Spain	Europe	2014	12	5	390	0	0	0	11.9136	0	0	no	no	no			no			yes
KT796516	Human respirovirus 3	viral cRNA	NSVH2014-49-27331	Homo sapiens	URT	NA	Spain	Europe	2014	12	7	390	0	0	0	11.9136	0	0	no	no	no			no			yes
KT796517	Human respirovirus 3	viral cRNA	NSVH2014-52-38938	Homo sapiens	URT	NA	Spain	Europe	2014	12	28	390	0	0	0	11.9136	0	0	no	no	no			no			yes
KT796518	Human respirovirus 3	viral cRNA	NSVH2014-1-39424	Homo sapiens	URT	NA	Spain	Europe	2014	12	29	390	0	0	0	11.9136	0	0	no	no	no			no			yes
KT796551	Human respirovirus 3	viral cRNA	NSVH2014-16-07130	Homo sapiens	URT	NA	Spain	Europe	2014	4	14	390	0	0	0	11.9136	0	0	no	no	no			no			yes
KT796552	Human respirovirus 3	viral cRNA	NSVH2014-52-05083	Homo sapiens	LRT	NA	Spain	Europe	2014	12	23	390	0	0	0	11.9136	0	0	no	no	no			no			yes
KT796554	Human respirovirus 3	viral cRNA	NSVH2014-32-50335	Homo sapiens	URT	NA	Spain	Europe	2014	8	8	390	0	0	0	11.9136	0	0	no	no	no			no			yes
KT796555	Human respirovirus 3	viral cRNA	NSVH2014-25-40457	Homo sapiens	URT	NA	Spain	Europe	2014	6	19	390	0	0	0	11.9136	0	0	no	no	no			no			yes
KT796556	Human respirovirus 3	viral cRNA	NSVH2014-15-04182	Homo sapiens	NA	NA	Spain	Europe	2014	4	10	390	0	0	0	11.9136	0	0	no	no	no			no			yes
KT796557	Human respirovirus 3	viral cRNA	NSVH2014-33-68566	Homo sapiens	NA	NA	Spain	Europe	2014	8	16	390	0	0	0	11.9136	0	0	no	no	no			no			yes
KX467936	Human respirovirus 3	viral cRNA	NA	Homo sapiens	NA	HPIV3s/Zagreb.HR/20/14(964)	Croatia	Europe	2014	5	12	581	0	0	0	0	33.7987	0	no	no	no			no			yes
KX467937	Human respirovirus 3	viral cRNA	NA	Homo sapiens	NA	HPIV3s/Zagreb.HR/20/14(989)	Croatia	Europe	2014	5	17	581	0	0	0	0	33.7987	0	no	no	no			no			yes
KX467938	Human respirovirus 3	viral cRNA	NA	Homo sapiens	NA	HPIV3s/Zagreb.HR/21/14(1016)	Croatia	Europe	2014	5	22	581	0	0	0	0	33.7987	0	no	no	no			no			yes
KX467939	Human respirovirus 3	viral cRNA	NA	Homo sapiens	NA	HPIV3s/Zagreb.HR/22/14(1050)	Croatia	Europe	2014	6	1	581	0	0	0	0	33.7987	0	no	no	no			no			yes
KX467940	Human respirovirus 3	viral cRNA	NA	Homo sapiens	NA	HPIV3s/Zagreb.HR/25/14(1103)	Croatia	Europe	2014	6	16	581	0	0	0	0	33.7987	0	no	no	no			no			yes
KX467941	Human respirovirus 3	viral cRNA	NA	Homo sapiens	NA	HPIV3s/Zagreb.HR/26/14(1139)	Croatia	Europe	2014	6	24	581	0	0	0	0	33.7987	0	no	no	no			no			yes
KX467942	Human respirovirus 3	viral cRNA	NA	Homo sapiens	NA	HPIV3s/Zagreb.HR/28/14(1192)	Croatia	Europe	2014	7	10	581	0	0	0	0	33.7987	0	no	no	no			no			yes
KX467943	Human respirovirus 3	viral cRNA	NA	Homo sapiens	NA	HPIV3s/Zagreb.HR/35/14(1273)	Croatia	Europe	2014	8	26	581	0	0	0	0	33.7987	0	no	no	no			no			yes
KX467944	Human respirovirus 3	viral cRNA	NA	Homo sapiens	NA	HPIV3s/Zagreb.HR/37/14(1303)	Croatia	Europe	2014	9	10	581	0	0	0	0	33.7987	0	no	no	no			no			yes
KX467945	Human respirovirus 3	viral cRNA	NA	Homo sapiens	NA	HPIV3s/Zagreb.HR/10/14(1398)	Croatia	Europe	2014	10	1	581	0	0	0	0	33.7987	0	no	no	no			no			yes
KX467946	Human respirovirus 3	viral cRNA	NA	Homo sapiens	NA	HPIV3s/Zagreb.HR/43/14(1512)	Croatia	Europe	2014	10	23	581	0	0	0	0	33.7987	0	no	no	no			no			yes
KX467947	Human respirovirus 3	viral cRNA	NA	Homo sapiens	NA	HPIV3s/Zagreb.HR/46/14(1610)	Croatia	Europe	2014	11	11	581	0	0	0	0	33.7987	0	no	no	no			no			yes
KX467948	Human respirovirus 3	viral cRNA	NA	Homo sapiens	NA	HPIV3s/Zagreb.HR/46/14(1634)	Croatia	Europe	2014	11	15	581	0	0	0	0	33.7987	0	no	no	no			no			yes
KX467949	Human respirovirus 3	viral cRNA	NA	Homo sapiens	NA	HPIV3s/Zagreb.HR/47/14(1640)	Croatia	Europe	2014	11	18	581	0	0	0	0	33.7987	0	no	no	no			no			yes
KX467950	Human respirovirus 3	viral cRNA	NA	Homo sapiens	NA	HPIV3s/Zagreb.HR/48/14(1732)	Croatia	Europe	2014	11	28	581	0	0	0	0	33.7987	0	no	no	no			no			yes
KX467951	Human respirovirus 3	viral cRNA	NA	Homo sapiens	NA	HPIV3s/Zagreb.HR/51/14(1881)	Croatia	Europe	2014	12	16	581	0	0	0	0	33.7987	0	no	no	no			no			yes
KX467957	Human respirovirus 3	viral cRNA	NA	Homo sapiens	NA	HPIV3s/Zagreb.HR/22/15(1135)	Croatia	Europe	2014	5	31	581	0	0	0	0	33.7987	0	no	no	no			no			yes
LC316027	Human respirovirus 3	viral cRNA	HPIV3/Iwate/53/2014	Homo sapiens	throat swab from child with acute	NA	Japan	Asia	2014	6	16	1350	0	0	0	0	78.534	0	no	no	no			no			yes
LC316028	Human respirovirus 3	viral cRNA	HPIV3/Iwate/56/2014	Homo sapiens	throat swab from child with acute	NA	Japan	Asia	2014	7	2	1350	0	0	0	0	78.534	0	no	no	no			no			yes
LC316029	Human respirovirus 3	viral cRNA	HPIV3/Iwate/59/2014	Homo sapiens	throat swab from child with acute	NA	Japan	Asia	2014	7	30	1350	0	0	0	0	78.534	0	no	no	no			no			yes
LC316030	Human respirovirus 3	viral cRNA	HPIV3/Iwate/60/2014	Homo sapiens	throat swab from child with acute	NA	Japan	Asia	2014	7	31	1350	0	0	0	0	78.534	0	no	no	no			no			yes
LC316031	Human respirovirus 3	viral cRNA	HPIV3/Iwate/62/2014	Homo sapiens	throat swab from child with acute	NA	Japan	Asia	2014	8	7	1350	0	0	0	0	78.534	0	no	no	no			no			yes
LC316032	Human respirovirus 3	viral cRNA	HPIV3/Iwate/64/2014	Homo sapiens	throat swab from child with acute	NA	Japan	Asia	2014	8	11	1350	0	0	0	0	78.534	0	no	no	no			no			yes
LC316033	Human respirovirus 3	viral cRNA	HPIV3/Iwate/66/2014	Homo sapiens	throat swab from child with acute	NA	Japan	Asia	2014	8	27	1350	0	0	0	0	78.534	0	no	no	no			no			yes
LC316042	Human respirovirus 3	viral cRNA	HPIV3/Iwate/52/2014	Homo sapiens	throat swab from child with acute	NA	Japan	Asia	2014	5	14	1350	0	0	0	0	78.534	0	no	no	no			no			yes
MT489396	Human respirovirus 3	viral cRNA	NA	Homo sapiens	pharyngeal swab	HD10736	Germany	Europe	2014	3	NA	438	0	0	0	0	25.4799	0	no	no	no			no			yes
MT489397	Human respirovirus 3	viral cRNA	NA	Homo sapiens	pharyngeal swab	HD12629	Germany	Europe	2014	4	NA	438	0	0	0	0	25.4799	0	no	no	no			no			yes
MT489398	Human respirovirus 3	viral cRNA	NA	Homo sapiens	pharyngeal swab	HD27120	Germany	Europe	2014	8	NA	438	0	0	0	0	25.4799	0	no	no	no			no			yes
MT489399	Human respirovirus 3	viral cRNA	NA	Homo sapiens	pharyngeal swab	HD29890	Germany	Europe	2014	8	NA	438	0	0	0	0	25.4799	0	no	no	no			no			yes
MT489400	Human respirovirus 3	viral cRNA	NA	Homo sapiens	pharyngeal swab	HD30054	Germany	Europe	2014	8	NA	438	0	0	0	0	25.4799	0	no	no	no			no			yes
MT489401	Human respirovirus 3	viral cRNA	NA	Homo sapiens	pharyngeal swab	HD32042	Germany	Europe	2014	9	NA	438	0	0	0	0	25.4799	0	no	no	no			no			yes
MT489402	Human respirovirus 3	viral cRNA	NA	Homo sapiens	pharyngeal swab	HD32934	Germany	Europe	2014	9	NA	438	0	0	0	0	25.4799	0	no	no	no			no			yes
MT489403	Human respirovirus 3	viral cRNA	NA	Homo sapiens	pharyngeal swab	HD39791	Germany	Europe	2014	11	NA	438	0	0	0	0	25.4799	0	no	no	no			no			yes
MT489404	Human respirovirus 3	viral cRNA	NA	Homo sapiens	pharyngeal swab	HD43226	Germany	Europe	2014	12	NA	438	0	0	0	0	25.4799	0	no	no	no			no			yes
MT489457	Human respirovirus 3	viral cRNA	NA	Homo sapiens	pharyngeal swab	HD19166	Germany	Europe	2014	5	NA	438	0	0	0	0	25.4799	0	no	no	no			no			yes
MT489458	Human respirovirus 3	viral cRNA	NA	Homo sapiens	pharyngeal swab	HD27503	Germany	Europe	2014	8	NA	438	0	0	0	0	25.4799	0	no	no	no			no			yes
MT489459	Human respirovirus 3	viral cRNA	NA	Homo sapiens	pharyngeal swab	HD31865	Germany	Europe	2014	9	NA	438	0	0	0	0	25.4799	0	no	no	no			no			yes
MT489460	Human respirovirus 3	viral cRNA	NA	Homo sapiens	pharyngeal swab	HD35084	Germany	Europe	2014	10	NA	438	0	0	0	0	25.4799	0	no	no	no			no			yes
KJ187027	Human respirovirus 3	viral cRNA	NA	Homo sapiens	NP suction	cb26_2	Thailand	Asia	2013	7	19	386	0	0	0	0	22.4549	0	no	no	no			no			yes
KR704265	Human respirovirus 3	viral cRNA	3/N84/nucleoprotein gene/Pondicherry/India/2013	Homo sapiens	nasopharyngeal swab	NA	India	Asia	2013	1	NA	358	14.3411	0	0	0	0	0	no	no	no			no			yes
KT796462	Human respirovirus 3	viral cRNA	NSVH2013-40-03892	Homo sapiens	URT	NA	Spain	Europe	2013	10	2	390	0	0	0	11.9136	0	0	no	no	no			no			yes
KT796463	Human respirovirus 3	viral cRNA	NSVH2013-41-51296	Homo sapiens	URT	NA	Spain	Europe	2013	10	10	390	0	0	0	11.9136	0	0	no	no	no			no			yes
KX467913	Human respirovirus 3	viral cRNA	NA	Homo sapiens	NA	HPIV3s/Zagreb.HR/11/12(2169)	Croatia	Europe	2013	3	17	581	0	0	0	0	33.7987	0	no	no	no			no			yes
KX467923	Human respirovirus 3	viral cRNA	NA	Homo sapiens	NA	HPIV3s/Zagreb.HR/04/13(176)	Croatia	Europe	2013	1	23	559	0	0	0	0	32.5189	0	no	no	no			no			yes
KX467924	Human respirovirus 3	viral cRNA	NA	Homo sapiens	NA	HPIV3s/Zagreb.HR/11/13(634)	Croatia	Europe	2013	3	12	581	0	0	0	0	33.7987	0	no	no	no			no			yes
KX467925	Human respirovirus 3	viral cRNA	NA	Homo sapiens	NA	HPIV3s/Zagreb.HR/33/13(1303)	Croatia	Europe	2013	8	13	581	0	0	0	0	33.7987	0	no	no	no			no			yes
KX467926	Human respirovirus 3	viral cRNA	NA	Homo sapiens	NA	HPIV3s/Zagreb.HR/40/13(1455)	Croatia	Europe	2013	10	3	581	0	0	0	0	33.7987	0	no	no	no			no			yes
KX467927	Human respirovirus 3	viral cRNA	NA	Homo sapiens	NA	HPIV3s/Zagreb.HR/42/13(1505)	Croatia	Europe	2013	10	16	581	0	0	0	0	33.7987	0	no	no	no			no			yes
KX467928	Human respirovirus 3	viral cRNA	NA	Homo sapiens	NA	HPIV3s/Zagreb.HR/42/13(1511)	Croatia	Europe	2013	10	17	581	0	0	0	0	33.7987	0	no	no	no			no			yes
KX467929	Human respirovirus 3	viral cRNA	NA	Homo sapiens	NA	HPIV3s/Zagreb.HR/42/13(1517)	Croatia	Europe	2013	10	20	581	0	0	0	0	33.7987	0	no	no	no			no			yes
KX467930	Human respirovirus 3	viral cRNA	NA	Homo sapiens	NA	HPIV3s/Zagreb.HR/44/13(1559)	Croatia	Europe	2013	10	28	581	0	0	0	0	33.7987	0	no	no	no			no			yes
KX467931	Human respirovirus 3	viral cRNA	NA	Homo sapiens	NA	HPIV3s/Zagreb.HR/46/13(1663)	Croatia	Europe	2013	11	15	581	0	0	0	0	33.7987	0	no	no	no			no			yes
KX467932	Human respirovirus 3	viral cRNA	NA	Homo sapiens	NA	HPIV3s/Zagreb.HR/46/13(1676)	Croatia	Europe	2013	11	16	580	0	0	0	0	33.7405	0	no	no	no			no			yes
KX467933	Human respirovirus 3	viral cRNA	NA	Homo sapiens	NA	HPIV3s/Zagreb.HR/49/13(1796)	Croatia	Europe	2013	12	4	581	0	0	0	0	33.7987	0	no	no	no			no			yes
KX467934	Human respirovirus 3	viral cRNA	NA	Homo sapiens	NA	HPIV3s/Zagreb.HR/49/13(1803)	Croatia	Europe	2013	12	5	581	0	0	0	0	33.7987	0	no	no	no			no			yes
KX912785	Human respirovirus 3	viral cRNA	NA	Homo sapiens	nasopharyngeal swab	MY-U2116/13	Malaysia	Asia	2013	3	11	856	0	0	0	0	49.7964	0	no	no	no			no			yes
LC316009	Human respirovirus 3	viral cRNA	HPIV3/Iwate/14/2013	Homo sapiens	throat swab from child with acute	NA	Japan	Asia	2013	5	16	1350	0	0	0	0	78.534	0	no	no	no			no			yes
LC316010	Human respirovirus 3	viral cRNA	HPIV3/Iwate/20/2013	Homo sapiens	throat swab from child with acute	NA	Japan	Asia	2013	5	30	1350	0	0	0	0	78.534	0	no	no	no			no			yes
LC316011	Human respirovirus 3	viral cRNA	HPIV3/Iwate/22/2013	Homo sapiens	throat swab from child with acute	NA	Japan	Asia	2013	6	7	1350	0	0	0	0	78.534	0	no	no	no			no			yes
LC316012	Human respirovirus 3	viral cRNA	HPIV3/Iwate/24/2013	Homo sapiens	throat swab from child with acute	NA	Japan	Asia	2013	6	13	1350	0	0	0	0	78.534	0	no	no	no			no			yes
LC316013	Human respirovirus 3	viral cRNA	HPIV3/Iwate/25/2013	Homo sapiens	throat swab from child with acute	NA	Japan	Asia	2013	6	13	1350	0	0	0	0	78.534	0	no	no	no			no			yes
LC316014	Human respirovirus 3	viral cRNA	HPIV3/Iwate/26/2013	Homo sapiens	throat swab from child with acute	NA	Japan	Asia	2013	6	15	1350	0	0	0	0	78.534	0	no	no	no			no			yes
LC316015	Human respirovirus 3	viral cRNA	HPIV3/Iwate/28/2013	Homo sapiens	throat swab from child with acute	NA	Japan	Asia	2013	6	15	1350	0	0	0	0	78.534	0	no	no	no			no			yes
LC316016	Human respirovirus 3	viral cRNA	HPIV3/Iwate/29/2013	Homo sapiens	throat swab from child with acute	NA	Japan	Asia	2013	6	17	1350	0	0	0	0	78.534	0	no	no	no			no			yes
LC316017	Human respirovirus 3	viral cRNA	HPIV3/Iwate/30/2013	Homo sapiens	throat swab from child with acute	NA	Japan	Asia	2013	6	19	1350	0	0	0	0	78.534	0	no	no	no			no			yes
LC316018	Human respirovirus 3	viral cRNA	HPIV3/Iwate/31/2013	Homo sapiens	throat swab from child with acute	NA	Japan	Asia	2013	6	26	1350	0	0	0	0	78.534	0	no	no	no			no			yes
LC316019	Human respirovirus 3	viral cRNA	HPIV3/Iwate/32/2013	Homo sapiens	throat swab from child with acute	NA	Japan	Asia	2013	6	24	1350	0	0	0	0	78.534	0	no	no	no			no			yes
LC316020	Human respirovirus 3	viral cRNA	HPIV3/Iwate/35/2013	Homo sapiens	throat swab from child with acute	NA	Japan	Asia	2013	6	28	1350	0	0	0	0	78.534	0	no	no	no			no			yes
LC316021	Human respirovirus 3	viral cRNA	HPIV3/Iwate/36/2013	Homo sapiens	throat swab from child with acute	NA	Japan	Asia	2013	7	1	1350	0	0	0	0	78.534	0	no	no	no			no			yes
LC316022	Human respirovirus 3	viral cRNA	HPIV3/Iwate/37/2013	Homo sapiens	throat swab from child with acute	NA	Japan	Asia	2013	7	1	1350	0	0	0	0	78.534	0	no	no	no			no			yes
LC316023	Human respirovirus 3	viral cRNA	HPIV3/Iwate/44/2013	Homo sapiens	throat swab from child with acute	NA	Japan	Asia	2013	7	12	1350	0	0	0	0	78.534	0	no	no	no			no			yes
LC316024	Human respirovirus 3	viral cRNA	HPIV3/Iwate/46/2013	Homo sapiens	throat swab from child with acute	NA	Japan	Asia	2013	7	23	1350	0	0	0	0	78.534	0	no	no	no			no			yes
LC316025	Human respirovirus 3	viral cRNA	HPIV3/Iwate/47/2013	Homo sapiens	throat swab from child with acute	NA	Japan	Asia	2013	7	31	1350	0	0	0	0	78.534	0	no	no	no			no			yes
LC316026	Human respirovirus 3	viral cRNA	HPIV3/Iwate/49/2013	Homo sapiens	throat swab from child with acute	NA	Japan	Asia	2013	8	16	1350	0	0	0	0	78.534	0	no	no	no			no			yes
LC316040	Human respirovirus 3	viral cRNA	HPIV3/Iwate/16/2013	Homo sapiens	throat swab from child with acute	NA	Japan	Asia	2013	6	21	1350	0	0	0	0	78.534	0	no	no	no			no			yes
LC316041	Human respirovirus 3	viral cRNA	HPIV3/Iwate/40/2013	Homo sapiens	throat swab from child with acute	NA	Japan	Asia	2013	7	4	1350	0	0	0	0	78.534	0	no	no	no			no			yes
KJ187010	Human respirovirus 3	viral cRNA	NA	Homo sapiens	NP suction	CU285	Thailand	Asia	2012	2	8	371	0	0	0	0	21.5823	0	no	no	no			no			yes
KJ187012	Human respirovirus 3	viral cRNA	NA	Homo sapiens	NP suction	CU316	Thailand	Asia	2012	3	8	367	0	0	0	0	21.3496	0	no	no	no			no			yes
KJ187015	Human respirovirus 3	viral cRNA	NA	Homo sapiens	NP suction	CU333	Thailand	Asia	2012	4	2	349	0	0	0	0	20.3025	0	no	no	no			no			yes
KJ187016	Human respirovirus 3	viral cRNA	NA	Homo sapiens	NP suction	CU380	Thailand	Asia	2012	6	25	382	0	0	0	0	22.2222	0	no	no	no			no			yes
KJ187021	Human respirovirus 3	viral cRNA	NA	Homo sapiens	NP suction	CU475	Thailand	Asia	2012	10	16	373	0	0	0	0	21.6987	0	no	no	no			no			yes
KJ187022	Human respirovirus 3	viral cRNA	NA	Homo sapiens	NP suction	CU478	Thailand	Asia	2012	10	25	382	0	0	0	0	22.2222	0	no	no	no			no			yes
KJ187023	Human respirovirus 3	viral cRNA	NA	Homo sapiens	NP suction	CU479	Thailand	Asia	2012	10	25	386	0	0	0	0	22.4549	0	no	no	no			no			yes
KJ187025	Human respirovirus 3	viral cRNA	NA	Homo sapiens	NP suction	CU501	Thailand	Asia	2012	11	15	377	0	0	0	0	21.9314	0	no	no	no			no			yes
KJ187026	Human respirovirus 3	viral cRNA	NA	Homo sapiens	NP suction	CU503	Thailand	Asia	2012	11	15	355	0	0	0	0	20.6515	0	no	no	no			no			yes
KR902754	Human respirovirus 3	viral cRNA	PIM 31	Homo sapiens	nasopharyngeal sample	NA	India	Asia	2012	5	NA	226	14.5995	0	0	0	0	0	no	no	no			no			yes
KX467910	Human respirovirus 3	viral cRNA	NA	Homo sapiens	NA	HPIV3s/Zagreb.HR/21/11(10556)	Croatia	Europe	2012	5	27	581	0	0	0	0	33.7987	0	no	no	no			no			yes
KX467911	Human respirovirus 3	viral cRNA	NA	Homo sapiens	NA	HPIV3s/Zagreb.HR/05/12(1700)	Croatia	Europe	2012	2	2	581	0	0	0	0	33.7987	0	no	no	no			no			yes
KX467912	Human respirovirus 3	viral cRNA	NA	Homo sapiens	NA	HPIV3s/Zagreb.HR/11/12(2150)	Croatia	Europe	2012	3	14	581	0	0	0	0	33.7987	0	no	no	no			no			yes
KX467914	Human respirovirus 3	viral cRNA	NA	Homo sapiens	NA	HPIV3s/Zagreb.HR/18/12(2528)	Croatia	Europe	2012	5	15	581	0	0	0	0	33.7987	0	no	no	no			no			yes
KX467915	Human respirovirus 3	viral cRNA	NA	Homo sapiens	NA	HPIV3s/Zagreb.HR/25/12(2684)	Croatia	Europe	2012	6	20	581	0	0	0	0	33.7987	0	no	no	no			no			yes
KX467916	Human respirovirus 3	viral cRNA	NA	Homo sapiens	NA	HPIV3s/Zagreb.HR/40/12(3002)	Croatia	Europe	2012	10	7	581	0	0	0	0	33.7987	0	no	no	no			no			yes
KX467917	Human respirovirus 3	viral cRNA	NA	Homo sapiens	NA	HPIV3s/Zagreb.HR/43/12(3077)	Croatia	Europe	2012	10	25	581	0	0	0	0	33.7987	0	no	no	no			no			yes
KX467918	Human respirovirus 3	viral cRNA	NA	Homo sapiens	NA	HPIV3s/Zagreb.HR/44/12(3131)	Croatia	Europe	2012	11	1	581	0	0	0	0	33.7987	0	no	no	no			no			yes
KX467919	Human respirovirus 3	viral cRNA	NA	Homo sapiens	NA	HPIV3s/Zagreb.HR/45/12(3174)	Croatia	Europe	2012	11	9	581	0	0	0	0	33.7987	0	no	no	no			no			yes
KX467920	Human respirovirus 3	viral cRNA	NA	Homo sapiens	NA	HPIV3s/Zagreb.HR/48/12(3267)	Croatia	Europe	2012	11	30	581	0	0	0	0	33.7987	0	no	no	no			no			yes
KX467921	Human respirovirus 3	viral cRNA	NA	Homo sapiens	NA	HPIV3s/Zagreb.HR/50/12(3345)	Croatia	Europe	2012	12	10	581	0	0	0	0	33.7987	0	no	no	no			no			yes
KX467922	Human respirovirus 3	viral cRNA	NA	Homo sapiens	NA	HPIV3s/Zagreb.HR/50/12(3351)	Croatia	Europe	2012	12	10	581	0	0	0	0	33.7987	0	no	no	no			no			yes
KX467935	Human respirovirus 3	viral cRNA	NA	Homo sapiens	NA	HPIV3s/Zagreb.HR/43/12(3085)	Croatia	Europe	2012	10	26	581	0	0	0	0	33.7987	0	no	no	no			no			yes
KC513528	Human respirovirus 3	viral cRNA	NA	Homo sapiens	nasal and throat swab	IDSKAHPIV3-1	Indonesia	Asia	2011	4	1	717	0	0	0	0	41.7103	0	no	no	no			no			yes
KF530246	Human respirovirus 3	viral cRNA	HPIV3/CHE/1103040115/2011	Homo sapiens; sex: M; age: 76Y	NA	NA	Switzerland	Europe	2011	3	3	7017	99.8708	100	100	100	13.4962	0	no	no	no			no			yes
KF530254	Human respirovirus 3	viral cRNA	HPIV3/CHE/1104190065/2011	Homo sapiens; sex: M; age: 2M	NA	NA	Switzerland	Europe	2011	4	19	15380	99.8708	100	100	100	70.1571	8.20651	no	no	no			no			yes
KF687355	Human respirovirus 3	viral cRNA	HPIV3/FRA/31084077/2011	Homo sapiens	NA	NA	France	Europe	2011	2	24	11972	0	72.5166	40.0188	36.9753	0	63.8765	no	no	no			no			yes
KJ187004	Human respirovirus 3	viral cRNA	NA	Homo sapiens	NP suction	CU44	Thailand	Asia	2011	1	31	280	0	0	0	0	16.2885	0	no	no	no			no			yes
KJ187006	Human respirovirus 3	viral cRNA	NA	Homo sapiens	NP suction	CU108	Thailand	Asia	2011	8	18	366	0	0	0	0	21.1751	0	no	no	no			no			yes
KJ187007	Human respirovirus 3	viral cRNA	NA	Homo sapiens	NP suction	CU130	Thailand	Asia	2011	8	30	355	0	0	0	0	20.6515	0	no	no	no			no			yes
KJ672571	Human respirovirus 3	viral cRNA	HPIV3/Homo sapiens/PER/FPP00522/2011	Homo sapiens; sex: M; age: 2Y	NA	NA	Peru	SouthAm	2011	5	12	14206	99.7416	100	95.1036	30.679	22.2222	47.926	no	no	no			no			yes
KX467907	Human respirovirus 3	viral cRNA	NA	Homo sapiens	NA	HPIV3s/Zagreb.HR/12/11(7638)	Croatia	Europe	2011	3	22	581	0	0	0	0	33.7987	0	no	no	no			no			yes
KX467908	Human respirovirus 3	viral cRNA	NA	Homo sapiens	NA	HPIV3s/Zagreb.HR/17/11(9352)	Croatia	Europe	2011	4	30	581	0	0	0	0	33.7987	0	no	no	no			no			yes
KX467909	Human respirovirus 3	viral cRNA	NA	Homo sapiens	NA	HPIV3s/Zagreb.HR/20/11(10299)	Croatia	Europe	2011	5	20	581	0	0	0	0	33.7987	0	no	no	no			no			yes
LC189432	Human respirovirus 3	viral cRNA	NA	Homo sapiens	throat swab	2011Pt139-1_2	Japan	Asia	2011	6	28	881	0	0	0	0	47.7022	0	no	no	no			no			yes
LC189433	Human respirovirus 3	viral cRNA	NA	Homo sapiens	throat swab	2011Pt139-2_2	Japan	Asia	2011	7	5	881	0	0	0	0	47.7022	0	no	no	no			no			yes
LC189434	Human respirovirus 3	viral cRNA	NA	Homo sapiens	throat swab	2011Pt169	Japan	Asia	2011	7	12	881	0	0	0	0	47.7022	0	no	no	no			no			yes
LC189435	Human respirovirus 3	viral cRNA	NA	Homo sapiens	throat swab	2011Pt140	Japan	Asia	2011	8	2	881	0	0	0	0	47.7022	0	no	no	no			no			yes
LC189436	Human respirovirus 3	viral cRNA	NA	Homo sapiens	throat swab	2011Pt179-1_3	Japan	Asia	2011	8	16	881	0	0	0	0	47.7022	0	no	no	no			no			yes
LC189437	Human respirovirus 3	viral cRNA	NA	Homo sapiens	throat swab	2011Pt152	Japan	Asia	2011	8	16	881	0	0	0	0	47.7022	0	no	no	no			no			yes
LC189438	Human respirovirus 3	viral cRNA	NA	Homo sapiens	throat swab	2011Pt186-1_2	Japan	Asia	2011	8	23	881	0	0	0	0	47.7022	0	no	no	no			no			yes
LC189439	Human respirovirus 3	viral cRNA	NA	Homo sapiens	throat swab	2011Pt184-1_2	Japan	Asia	2011	8	23	881	0	0	0	0	47.7022	0	no	no	no			no			yes
LC189440	Human respirovirus 3	viral cRNA	NA	Homo sapiens	throat swab	2011Pt181-1_3	Japan	Asia	2011	8	23	881	0	0	0	0	47.7022	0	no	no	no			no			yes
LC189441	Human respirovirus 3	viral cRNA	NA	Homo sapiens	throat swab	2011Pt179-2_3	Japan	Asia	2011	8	23	881	0	0	0	0	47.7022	0	no	no	no			no			yes
LC189442	Human respirovirus 3	viral cRNA	NA	Homo sapiens	throat swab	2011Pt162	Japan	Asia	2011	8	23	881	0	0	0	0	47.7022	0	no	no	no			no			yes
LC189443	Human respirovirus 3	viral cRNA	NA	Homo sapiens	throat swab	2011Pt163	Japan	Asia	2011	8	23	881	0	0	0	0	47.7022	0	no	no	no			no			yes
LC189444	Human respirovirus 3	viral cRNA	NA	Homo sapiens	throat swab	2011Pt186-2_2	Japan	Asia	2011	8	30	881	0	0	0	0	47.7022	0	no	no	no			no			yes
LC189445	Human respirovirus 3	viral cRNA	NA	Homo sapiens	throat swab	2011Pt184-2_2	Japan	Asia	2011	8	30	881	0	0	0	0	47.7022	0	no	no	no			no			yes
LC189446	Human respirovirus 3	viral cRNA	NA	Homo sapiens	throat swab	2011Pt181-2_3	Japan	Asia	2011	8	30	881	0	0	0	0	47.7022	0	no	no	no			no			yes
LC189447	Human respirovirus 3	viral cRNA	NA	Homo sapiens	throat swab	2011Pt179-3_3	Japan	Asia	2011	8	30	881	0	0	0	0	47.7022	0	no	no	no			no			yes
LC189448	Human respirovirus 3	viral cRNA	NA	Homo sapiens	throat swab	2011Pt174	Japan	Asia	2011	8	30	881	0	0	0	0	47.7022	0	no	no	no			no			yes
LC189449	Human respirovirus 3	viral cRNA	NA	Homo sapiens	throat swab	2011Pt144	Japan	Asia	2011	8	30	881	0	0	0	0	47.7022	0	no	no	no			no			yes
LC189450	Human respirovirus 3	viral cRNA	NA	Homo sapiens	throat swab	2011Pt189	Japan	Asia	2011	9	6	881	0	0	0	0	47.7022	0	no	no	no			no			yes
LC189451	Human respirovirus 3	viral cRNA	NA	Homo sapiens	throat swab	2011Pt181-3_3	Japan	Asia	2011	9	6	881	0	0	0	0	47.7022	0	no	no	no			no			yes
LC189452	Human respirovirus 3	viral cRNA	NA	Homo sapiens	throat swab	2011Pt182	Japan	Asia	2011	9	6	881	0	0	0	0	47.7022	0	no	no	no			no			yes
LC189453	Human respirovirus 3	viral cRNA	NA	Homo sapiens	throat swab	2011Pt177	Japan	Asia	2011	9	13	881	0	0	0	0	47.7022	0	no	no	no			no			yes
LC189454	Human respirovirus 3	viral cRNA	NA	Homo sapiens	throat swab	2011Pt175	Japan	Asia	2011	9	27	881	0	0	0	0	47.7022	0	no	no	no			no			yes
LC189455	Human respirovirus 3	viral cRNA	NA	Homo sapiens	throat swab	2011Pt200	Japan	Asia	2011	10	25	881	0	0	0	0	47.7022	0	no	no	no			no			yes
LC189456	Human respirovirus 3	viral cRNA	NA	Homo sapiens	throat swab	2011Pt201	Japan	Asia	2011	10	25	881	0	0	0	0	47.7022	0	no	no	no			no			yes
JQ268865	Human respirovirus 3	mRNA	NA	Homo sapiens	pharingeal swab	FLI2812	Colombia	SouthAm	2010	3	NA	352	0	0	0	0	20.477	0	no	no	no			no			yes
JQ268875	Human respirovirus 3	mRNA	NA	Homo sapiens	pharingeal swab	FLE9499	Peru	SouthAm	2010	3	NA	352	0	0	0	0	20.477	0	no	no	no			no			yes
JQ268883	Human respirovirus 3	mRNA	NA	Homo sapiens	pharingeal swab	FLE9554	Peru	SouthAm	2010	4	NA	352	0	0	0	0	20.477	0	no	no	no			no			yes
JQ268896	Human respirovirus 3	mRNA	NA	Homo sapiens	pharingeal swab	CFI00326	Peru	SouthAm	2010	5	NA	352	0	0	0	0	20.477	0	no	no	no			no			yes
JQ268897	Human respirovirus 3	mRNA	NA	Homo sapiens	pharingeal swab	FLE9444	Nicaragua	CentralAm	2010	3	NA	352	0	0	0	0	20.477	0	no	no	no			no			yes
KF687339	Human respirovirus 3	viral cRNA	HPIV3/ZAF/3238/2010	Homo sapiens; sex: F	NA	NA	South Africa	Africa	2010	9	28	14579	63.5659	100	100	100	59.1041	58.4602	no	no	no			no			yes
KJ187002	Human respirovirus 3	viral cRNA	NA	Homo sapiens	NP suction	CU23	Thailand	Asia	2010	8	11	377	0	0	0	0	21.9314	0	no	no	no			no			yes
KJ187003	Human respirovirus 3	viral cRNA	NA	Homo sapiens	NP suction	CU39	Thailand	Asia	2010	12	22	575	0	0	0	0	33.3333	0	no	no	no			no			yes
KJ672543	Human respirovirus 3	viral cRNA	HPIV3/Homo sapiens/PER/FLI4734/2010	Homo sapiens; sex: F; age: 58Y	NA	NA	Peru	SouthAm	2010	10	11	14665	100	100	15.9134	0	53.7522	91.1465	no	no	no			no			yes
KJ672548	Human respirovirus 3	viral cRNA	HPIV3/Homo sapiens/PER/FLI5761/2010	Homo sapiens; sex: M; age: 23Y	NA	NA	Peru	SouthAm	2010	11	18	15302	100	100	100	100	59.046	100	no	no	no			no			yes
KJ672577	Human respirovirus 3	viral cRNA	HPIV3/Homo sapiens/PER/CFI0405/2010	Homo sapiens; sex: M; age: 11Y	NA	NA	Peru	SouthAm	2010	7	2	14735	77.3902	37.037	0	0	55.2647	72.5542	no	no	no			no			yes
KJ672592	Human respirovirus 3	viral cRNA	HPIV3/Homo sapiens/PER/FLE9499/2010	Homo sapiens; sex: F; age: 6M	NA	NA	Peru	SouthAm	2010	4	28	14244	82.0413	36.2078	0	0	54.3339	89.4496	no	no	no			no			yes
LC189376	Human respirovirus 3	viral cRNA	NA	Homo sapiens	throat swab	2010Pt5	Japan	Asia	2010	7	10	881	0	0	0	0	47.7022	0	no	no	no			no			yes
LC189377	Human respirovirus 3	viral cRNA	NA	Homo sapiens	throat swab	2010Pt33-1_3	Japan	Asia	2010	8	17	881	0	0	0	0	47.7022	0	no	no	no			no			yes
LC189378	Human respirovirus 3	viral cRNA	NA	Homo sapiens	throat swab	2010Pt22	Japan	Asia	2010	8	17	881	0	0	0	0	47.7022	0	no	no	no			no			yes
LC189379	Human respirovirus 3	viral cRNA	NA	Homo sapiens	throat swab	2010Pt18-1_2	Japan	Asia	2010	8	17	881	0	0	0	0	47.7022	0	no	no	no			no			yes
LC189380	Human respirovirus 3	viral cRNA	NA	Homo sapiens	throat swab	2010Pt37	Japan	Asia	2010	8	24	881	0	0	0	0	47.7022	0	no	no	no			no			yes
LC189381	Human respirovirus 3	viral cRNA	NA	Homo sapiens	throat swab	2010Pt34-1_2	Japan	Asia	2010	8	24	881	0	0	0	0	47.7022	0	no	no	no			no			yes
LC189382	Human respirovirus 3	viral cRNA	NA	Homo sapiens	throat swab	2010Pt33-2_3	Japan	Asia	2010	8	24	881	0	0	0	0	47.7022	0	no	no	no			no			yes
LC189383	Human respirovirus 3	viral cRNA	NA	Homo sapiens	throat swab	2010Pt17	Japan	Asia	2010	8	24	881	0	0	0	0	47.7022	0	no	no	no			no			yes
LC189384	Human respirovirus 3	viral cRNA	NA	Homo sapiens	throat swab	2010Pt10-1_3	Japan	Asia	2010	8	24	881	0	0	0	0	47.7022	0	no	no	no			no			yes
LC189385	Human respirovirus 3	viral cRNA	NA	Homo sapiens	throat swab	2010Pt4	Japan	Asia	2010	8	24	881	0	0	0	0	47.7022	0	no	no	no			no			yes
LC189386	Human respirovirus 3	viral cRNA	NA	Homo sapiens	throat swab	2010Pt38-1_2	Japan	Asia	2010	8	31	881	0	0	0	0	47.7022	0	no	no	no			no			yes
LC189387	Human respirovirus 3	viral cRNA	NA	Homo sapiens	throat swab	2010Pt34-2_2	Japan	Asia	2010	8	31	881	0	0	0	0	47.7022	0	no	no	no			no			yes
LC189388	Human respirovirus 3	viral cRNA	NA	Homo sapiens	throat swab	2010Pt33-3_3	Japan	Asia	2010	8	31	881	0	0	0	0	47.7022	0	no	no	no			no			yes
LC189389	Human respirovirus 3	viral cRNA	NA	Homo sapiens	throat swab	2010Pt25-1_3	Japan	Asia	2010	8	31	881	0	0	0	0	47.7022	0	no	no	no			no			yes
LC189390	Human respirovirus 3	viral cRNA	NA	Homo sapiens	throat swab	2010Pt18-2_2	Japan	Asia	2010	8	31	881	0	0	0	0	47.7022	0	no	no	no			no			yes
LC189391	Human respirovirus 3	viral cRNA	NA	Homo sapiens	throat swab	2010Pt10-2_3	Japan	Asia	2010	8	31	881	0	0	0	0	47.7022	0	no	no	no			no			yes
LC189392	Human respirovirus 3	viral cRNA	NA	Homo sapiens	throat swab	2010Pt3	Japan	Asia	2010	8	31	881	0	0	0	0	47.7022	0	no	no	no			no			yes
LC189393	Human respirovirus 3	viral cRNA	NA	Homo sapiens	throat swab	2010Pt38-2_2	Japan	Asia	2010	9	7	881	0	0	0	0	47.7022	0	no	no	no			no			yes
LC189394	Human respirovirus 3	viral cRNA	NA	Homo sapiens	throat swab	2010Pt28	Japan	Asia	2010	9	7	881	0	0	0	0	47.7022	0	no	no	no			no			yes
LC189395	Human respirovirus 3	viral cRNA	NA	Homo sapiens	throat swab	2010Pt13	Japan	Asia	2010	9	7	881	0	0	0	0	47.7022	0	no	no	no			no			yes
LC189396	Human respirovirus 3	viral cRNA	NA	Homo sapiens	throat swab	2010Pt10-3_3	Japan	Asia	2010	9	7	881	0	0	0	0	47.7022	0	no	no	no			no			yes
LC189397	Human respirovirus 3	viral cRNA	NA	Homo sapiens	throat swab	2010Pt21	Japan	Asia	2010	9	21	881	0	0	0	0	47.7022	0	no	no	no			no			yes
LC189398	Human respirovirus 3	viral cRNA	NA	Homo sapiens	throat swab	2010Pt40	Japan	Asia	2010	10	12	881	0	0	0	0	47.7022	0	no	no	no			no			yes
LC189399	Human respirovirus 3	viral cRNA	NA	Homo sapiens	throat swab	2010Pt25-2_3	Japan	Asia	2010	10	19	881	0	0	0	0	47.7022	0	no	no	no			no			yes
LC189400	Human respirovirus 3	viral cRNA	NA	Homo sapiens	throat swab	2010Pt46	Japan	Asia	2010	10	26	881	0	0	0	0	47.7022	0	no	no	no			no			yes
LC189401	Human respirovirus 3	viral cRNA	NA	Homo sapiens	throat swab	2010Pt25-3_3	Japan	Asia	2010	11	2	881	0	0	0	0	47.7022	0	no	no	no			no			yes
LC189402	Human respirovirus 3	viral cRNA	NA	Homo sapiens	throat swab	2010Pt48	Japan	Asia	2010	11	9	881	0	0	0	0	47.7022	0	no	no	no			no			yes
LC189403	Human respirovirus 3	viral cRNA	NA	Homo sapiens	throat swab	2010Pt77	Japan	Asia	2010	11	22	881	0	0	0	0	47.7022	0	no	no	no			no			yes
LC189404	Human respirovirus 3	viral cRNA	NA	Homo sapiens	throat swab	2010Pt66-1_2	Japan	Asia	2010	11	22	881	0	0	0	0	47.7022	0	no	no	no			no			yes
LC189405	Human respirovirus 3	viral cRNA	NA	Homo sapiens	throat swab	2010Pt61	Japan	Asia	2010	11	22	881	0	0	0	0	47.7022	0	no	no	no			no			yes
LC189406	Human respirovirus 3	viral cRNA	NA	Homo sapiens	throat swab	2010Pt62	Japan	Asia	2010	11	22	881	0	0	0	0	47.7022	0	no	no	no			no			yes
LC189407	Human respirovirus 3	viral cRNA	NA	Homo sapiens	throat swab	2010Pt76-1_2	Japan	Asia	2010	11	30	881	0	0	0	0	47.7022	0	no	no	no			no			yes
LC189408	Human respirovirus 3	viral cRNA	NA	Homo sapiens	throat swab	2010Pt79-1_4	Japan	Asia	2010	11	30	881	0	0	0	0	47.7022	0	no	no	no			no			yes
LC189409	Human respirovirus 3	viral cRNA	NA	Homo sapiens	throat swab	2010Pt81-1_4	Japan	Asia	2010	11	30	881	0	0	0	0	47.7022	0	no	no	no			no			yes
LC189410	Human respirovirus 3	viral cRNA	NA	Homo sapiens	throat swab	2010Pt63	Japan	Asia	2010	11	30	881	0	0	0	0	47.7022	0	no	no	no			no			yes
LC189411	Human respirovirus 3	viral cRNA	NA	Homo sapiens	throat swab	2010Pt76-2_2	Japan	Asia	2010	12	7	881	0	0	0	0	47.7022	0	no	no	no			no			yes
LC189412	Human respirovirus 3	viral cRNA	NA	Homo sapiens	throat swab	2010Pt79-2_4	Japan	Asia	2010	12	7	881	0	0	0	0	47.7022	0	no	no	no			no			yes
LC189413	Human respirovirus 3	viral cRNA	NA	Homo sapiens	throat swab	2010Pt81-2_4	Japan	Asia	2010	12	7	881	0	0	0	0	47.7022	0	no	no	no			no			yes
LC189414	Human respirovirus 3	viral cRNA	NA	Homo sapiens	throat swab	2010Pt75	Japan	Asia	2010	11	22	881	0	0	0	0	47.7022	0	no	no	no			no			yes
LC189415	Human respirovirus 3	viral cRNA	NA	Homo sapiens	throat swab	2010Pt66-2_2	Japan	Asia	2010	12	7	881	0	0	0	0	47.7022	0	no	no	no			no			yes
LC189416	Human respirovirus 3	viral cRNA	NA	Homo sapiens	throat swab	2010Pt64	Japan	Asia	2010	12	7	881	0	0	0	0	47.7022	0	no	no	no			no			yes
LC189417	Human respirovirus 3	viral cRNA	NA	Homo sapiens	throat swab	2010Pt45	Japan	Asia	2010	12	7	881	0	0	0	0	47.7022	0	no	no	no			no			yes
LC189418	Human respirovirus 3	viral cRNA	NA	Homo sapiens	throat swab	2010Pt86	Japan	Asia	2010	12	14	881	0	0	0	0	47.7022	0	no	no	no			no			yes
LC189419	Human respirovirus 3	viral cRNA	NA	Homo sapiens	throat swab	2010Pt85	Japan	Asia	2010	12	14	881	0	0	0	0	47.7022	0	no	no	no			no			yes
LC189420	Human respirovirus 3	viral cRNA	NA	Homo sapiens	throat swab	2010Pt83	Japan	Asia	2010	12	14	881	0	0	0	0	47.7022	0	no	no	no			no			yes
LC189421	Human respirovirus 3	viral cRNA	NA	Homo sapiens	throat swab	2010Pt79-3_4	Japan	Asia	2010	12	14	881	0	0	0	0	47.7022	0	no	no	no			no			yes
LC189422	Human respirovirus 3	viral cRNA	NA	Homo sapiens	throat swab	2010Pt81-3_4	Japan	Asia	2010	12	14	881	0	0	0	0	47.7022	0	no	no	no			no			yes
LC189423	Human respirovirus 3	viral cRNA	NA	Homo sapiens	throat swab	2010Pt74	Japan	Asia	2010	12	14	881	0	0	0	0	47.7022	0	no	no	no			no			yes
LC189424	Human respirovirus 3	viral cRNA	NA	Homo sapiens	throat swab	2010Pt79-4_4	Japan	Asia	2010	12	21	881	0	0	0	0	47.7022	0	no	no	no			no			yes
LC189425	Human respirovirus 3	viral cRNA	NA	Homo sapiens	throat swab	2010Pt81-4_4	Japan	Asia	2010	12	21	881	0	0	0	0	47.7022	0	no	no	no			no			yes
MH006629	Human respirovirus 3	viral cRNA	NA	Homo sapiens	nasopharyngeal swab	HPIV3/VietNam/001/2010	Viet Nam	Asia	2010	1	14	6690	100	100	100	100	0	0	no	no	no			no			yes
MH006651	Human respirovirus 3	viral cRNA	NA	Homo sapiens	nasopharyngeal swab	HPIV3/VietNam/059/2010	Viet Nam	Asia	2010	1	6	10575	0	0	0	81.4198	0	38.6004	no	no	no			no			yes
MH006652	Human respirovirus 3	viral cRNA	NA	Homo sapiens	nasopharyngeal swab	HPIV3/VietNam/060/2010	Viet Nam	Asia	2010	1	11	462	0	0	0	0	0	0	no	no	no			no			yes
MH006662	Human respirovirus 3	viral cRNA	NA	Homo sapiens	nasopharyngeal swab	HPIV3/VietNam/083/2010	Viet Nam	Asia	2010	1	11	7501	100	100	100	0	0	38.0036	no	no	no			no			yes
MH006663	Human respirovirus 3	viral cRNA	NA	Homo sapiens	nasopharyngeal swab	HPIV3/VietNam/084/2010	Viet Nam	Asia	2010	1	12	5048	0	100	100	100	0	0	no	no	no			no			yes
MH006664	Human respirovirus 3	viral cRNA	NA	Homo sapiens	nasopharyngeal swab	HPIV3/VietNam/085/2010	Viet Nam	Asia	2010	1	20	1622	100	0	0	0	0	0	no	no	no			no			yes
MH006666	Human respirovirus 3	viral cRNA	NA	Homo sapiens	nasopharyngeal swab	HPIV3/VietNam/087/2010	Viet Nam	Asia	2010	3	19	6461	100	51.9071	100	0	0	27.0069	no	no	no			no			yes
MH006667	Human respirovirus 3	viral cRNA	NA	Homo sapiens	nasopharyngeal swab	HPIV3/VietNam/088/2010	Viet Nam	Asia	2010	3	24	3345	100	90.3814	0	0	0	0	no	no	no			no			yes
MH006668	Human respirovirus 3	viral cRNA	NA	Homo sapiens	nasopharyngeal swab	HPIV3/VietNam/089/2010	Viet Nam	Asia	2010	3	28	15311	100	95.5224	0	100	35.8348	40.943	no	no	no			no			yes
MH006669	Human respirovirus 3	viral cRNA	NA	Homo sapiens	nasopharyngeal swab	HPIV3/VietNam/090/2010	Viet Nam	Asia	2010	4	6	4605	3.81137	96.3576	0	0	0	37.9887	no	no	no			no			yes
MH006673	Human respirovirus 3	viral cRNA	NA	Homo sapiens	nasopharyngeal swab	HPIV3/VietNam/095/2010	Viet Nam	Asia	2010	12	1	14555	92.3773	30.293	100	100	60.7912	41.1817	no	no	no			no			yes
MH006675	Human respirovirus 3	viral cRNA	NA	Homo sapiens	nasopharyngeal swab	HPIV3/VietNam/097/2010	Viet Nam	Asia	2010	3	19	6075	0	100	100	100	55.7882	0	no	no	no			no			yes
MH006677	Human respirovirus 3	viral cRNA	NA	Homo sapiens	nasopharyngeal swab	HPIV3/VietNam/099/2010	Viet Nam	Asia	2010	1	5	1786	0	0	0	0	51.4252	12.6162	no	no	no			no			yes
MH006678	Human respirovirus 3	viral cRNA	NA	Homo sapiens	nasopharyngeal swab	HPIV3/VietNam/100/2010	Viet Nam	Asia	2010	1	22	1799	0	0	0	0	52.1815	12.6162	no	no	no			no			yes
MH006680	Human respirovirus 3	viral cRNA	NA	Homo sapiens	nasopharyngeal swab	HPIV3/VietNam/102/2010	Viet Nam	Asia	2010	12	28	7308	100	0	100	88.0247	0	37.9887	no	no	no			no			yes
AB623627	Human respirovirus 3	viral cRNA	HPIVi/Yamagata/2009/980	Homo sapiens	nasal mucus from child with acute	NA	Japan	Asia	2009	4	7	1352	0	0	0	0	78.6504	0	no	no	no			no			yes
AB623628	Human respirovirus 3	viral cRNA	HPIVi/Yamagata/2009/982	Homo sapiens	nasal mucus from child with acute	NA	Japan	Asia	2009	4	8	1352	0	0	0	0	78.6504	0	no	no	no			no			yes
AB623629	Human respirovirus 3	viral cRNA	HPIVi/Yamagata/2009/988	Homo sapiens	throat swab from child with acute	NA	Japan	Asia	2009	4	9	1352	0	0	0	0	78.6504	0	no	no	no			no			yes
AB623630	Human respirovirus 3	viral cRNA	HPIVi/Yamagata/2009/1016	Homo sapiens	nasal mucus from child with acute	NA	Japan	Asia	2009	4	10	1352	0	0	0	0	78.6504	0	no	no	no			no			yes
AB623631	Human respirovirus 3	viral cRNA	HPIVi/Yamagata/2009/1019	Homo sapiens	nasal mucus from child with acute	NA	Japan	Asia	2009	4	11	1352	0	0	0	0	78.6504	0	no	no	no			no			yes
AB623632	Human respirovirus 3	viral cRNA	HPIVi/Yamagata/2009/1023	Homo sapiens	nasal mucus from child with acute	NA	Japan	Asia	2009	4	12	1352	0	0	0	0	78.6504	0	no	no	no			no			yes
AB623633	Human respirovirus 3	viral cRNA	HPIVi/Yamagata/2009/1028	Homo sapiens	nasal mucus from child with acute	NA	Japan	Asia	2009	4	13	1352	0	0	0	0	78.6504	0	no	no	no			no			yes
AB623634	Human respirovirus 3	viral cRNA	HPIVi/Yamagata/2009/1033	Homo sapiens	nasal mucus from child with acute	NA	Japan	Asia	2009	4	13	1352	0	0	0	0	78.6504	0	no	no	no			no			yes
AB623635	Human respirovirus 3	viral cRNA	HPIVi/Yamagata/2009/1035	Homo sapiens	throat swab from child with acute	NA	Japan	Asia	2009	4	14	1352	0	0	0	0	78.6504	0	no	no	no			no			yes
AB623636	Human respirovirus 3	viral cRNA	HPIVi/Yamagata/2009/1100	Homo sapiens	throat swab from child with acute	NA	Japan	Asia	2009	4	22	1352	0	0	0	0	78.6504	0	no	no	no			no			yes
AB623637	Human respirovirus 3	viral cRNA	HPIVi/Yamagata/2009/1139	Homo sapiens	throat swab from child with acute	NA	Japan	Asia	2009	4	30	1352	0	0	0	0	78.6504	0	no	no	no			no			yes
AB623638	Human respirovirus 3	viral cRNA	HPIVi/Yamagata/2009/1154	Homo sapiens	nasal mucus from child with acute	NA	Japan	Asia	2009	5	1	1352	0	0	0	0	78.6504	0	no	no	no			no			yes
AB623639	Human respirovirus 3	viral cRNA	HPIVi/Yamagata/2009/1177	Homo sapiens	nasal mucus from child with acute	NA	Japan	Asia	2009	5	13	1352	0	0	0	0	78.6504	0	no	no	no			no			yes
AB623640	Human respirovirus 3	viral cRNA	HPIVi/Yamagata/2009/1224	Homo sapiens	throat swab from child with acute	NA	Japan	Asia	2009	5	20	1352	0	0	0	0	78.6504	0	no	no	no			no			yes
AB623641	Human respirovirus 3	viral cRNA	HPIVi/Yamagata/2009/1228	Homo sapiens	throat swab from child with acute	NA	Japan	Asia	2009	5	16	1352	0	0	0	0	78.6504	0	no	no	no			no			yes
AB623642	Human respirovirus 3	viral cRNA	HPIVi/Yamagata/2009/1235	Homo sapiens	throat swab from child with acute	NA	Japan	Asia	2009	5	19	1352	0	0	0	0	78.6504	0	no	no	no			no			yes
AB623643	Human respirovirus 3	viral cRNA	HPIVi/Yamagata/2009/1239	Homo sapiens	throat swab from child with acute	NA	Japan	Asia	2009	5	14	1352	0	0	0	0	78.6504	0	no	no	no			no			yes
AB623644	Human respirovirus 3	viral cRNA	HPIVi/Yamagata/2009/1244	Homo sapiens	throat swab from child with acute	NA	Japan	Asia	2009	5	15	1352	0	0	0	0	78.6504	0	no	no	no			no			yes
AB623645	Human respirovirus 3	viral cRNA	HPIVi/Yamagata/2009/1245	Homo sapiens	throat swab from child with acute	NA	Japan	Asia	2009	5	16	1352	0	0	0	0	78.6504	0	no	no	no			no			yes
AB623646	Human respirovirus 3	viral cRNA	HPIVi/Yamagata/2009/1248	Homo sapiens	nasal mucus from child with acute	NA	Japan	Asia	2009	5	18	1352	0	0	0	0	78.6504	0	no	no	no			no			yes
AB623647	Human respirovirus 3	viral cRNA	HPIVi/Yamagata/2009/1249	Homo sapiens	nasal mucus from child with acute	NA	Japan	Asia	2009	5	18	1352	0	0	0	0	78.6504	0	no	no	no			no			yes
AB623648	Human respirovirus 3	viral cRNA	HPIVi/Yamagata/2009/1252	Homo sapiens	nasal mucus from child with acute	NA	Japan	Asia	2009	5	20	1352	0	0	0	0	78.6504	0	no	no	no			no			yes
AB623649	Human respirovirus 3	viral cRNA	HPIVi/Yamagata/2009/1253	Homo sapiens	throat swab from child with acute	NA	Japan	Asia	2009	5	20	1352	0	0	0	0	78.6504	0	no	no	no			no			yes
AB623650	Human respirovirus 3	viral cRNA	HPIVi/Yamagata/2009/1254	Homo sapiens	throat swab from child with acute	NA	Japan	Asia	2009	5	21	1352	0	0	0	0	78.6504	0	no	no	no			no			yes
AB623651	Human respirovirus 3	viral cRNA	HPIVi/Yamagata/2009/1280	Homo sapiens	throat swab from child with acute	NA	Japan	Asia	2009	5	22	1352	0	0	0	0	78.6504	0	no	no	no			no			yes
AB623652	Human respirovirus 3	viral cRNA	HPIVi/Yamagata/2009/1284	Homo sapiens	throat swab from child with acute	NA	Japan	Asia	2009	5	26	1352	0	0	0	0	78.6504	0	no	no	no			no			yes
AB623653	Human respirovirus 3	viral cRNA	HPIVi/Yamagata/2009/1285	Homo sapiens	throat swab from child with acute	NA	Japan	Asia	2009	5	26	1352	0	0	0	0	78.6504	0	no	no	no			no			yes
AB623654	Human respirovirus 3	viral cRNA	HPIVi/Yamagata/2009/1286	Homo sapiens	throat swab from child with acute	NA	Japan	Asia	2009	5	26	1352	0	0	0	0	78.6504	0	no	no	no			no			yes
AB623655	Human respirovirus 3	viral cRNA	HPIVi/Yamagata/2009/1287	Homo sapiens	throat swab from child with acute	NA	Japan	Asia	2009	5	26	1352	0	0	0	0	78.6504	0	no	no	no			no			yes
AB623656	Human respirovirus 3	viral cRNA	HPIVi/Yamagata/2009/1290	Homo sapiens	throat swab from child with acute	NA	Japan	Asia	2009	5	27	1352	0	0	0	0	78.6504	0	no	no	no			no			yes
AB623657	Human respirovirus 3	viral cRNA	HPIVi/Yamagata/2009/1293	Homo sapiens	throat swab from child with acute	NA	Japan	Asia	2009	5	22	1352	0	0	0	0	78.6504	0	no	no	no			no			yes
AB623658	Human respirovirus 3	viral cRNA	HPIVi/Yamagata/2009/1296	Homo sapiens	throat swab from child with acute	NA	Japan	Asia	2009	5	25	1352	0	0	0	0	78.6504	0	no	no	no			no			yes
AB623659	Human respirovirus 3	viral cRNA	HPIVi/Yamagata/2009/1297	Homo sapiens	nasal mucus from child with acute	NA	Japan	Asia	2009	5	25	1352	0	0	0	0	78.6504	0	no	no	no			no			yes
AB623660	Human respirovirus 3	viral cRNA	HPIVi/Yamagata/2009/1298	Homo sapiens	nasal mucus from child with acute	NA	Japan	Asia	2009	5	25	1352	0	0	0	0	78.6504	0	no	no	no			no			yes
AB623661	Human respirovirus 3	viral cRNA	HPIVi/Yamagata/2009/1300	Homo sapiens	throat swab from child with acute	NA	Japan	Asia	2009	5	26	1352	0	0	0	0	78.6504	0	no	no	no			no			yes
AB623662	Human respirovirus 3	viral cRNA	HPIVi/Yamagata/2009/1301	Homo sapiens	nasal mucus from child with acute	NA	Japan	Asia	2009	5	26	1352	0	0	0	0	78.6504	0	no	no	no			no			yes
AB623663	Human respirovirus 3	viral cRNA	HPIVi/Yamagata/2009/1305	Homo sapiens	nasal mucus from child with acute	NA	Japan	Asia	2009	5	26	1352	0	0	0	0	78.6504	0	no	no	no			no			yes
AB623664	Human respirovirus 3	viral cRNA	HPIVi/Yamagata/2009/1311	Homo sapiens	throat swab from child with acute	NA	Japan	Asia	2009	5	27	1352	0	0	0	0	78.6504	0	no	no	no			no			yes
AB623665	Human respirovirus 3	viral cRNA	HPIVi/Yamagata/2009/1323	Homo sapiens	nasal mucus from child with acute	NA	Japan	Asia	2009	6	1	1352	0	0	0	0	78.6504	0	no	no	no			no			yes
AB623666	Human respirovirus 3	viral cRNA	HPIVi/Yamagata/2009/1336	Homo sapiens	nasal mucus from child with acute	NA	Japan	Asia	2009	5	28	1352	0	0	0	0	78.6504	0	no	no	no			no			yes
AB623667	Human respirovirus 3	viral cRNA	HPIVi/Yamagata/2009/1337	Homo sapiens	throat swab from child with acute	NA	Japan	Asia	2009	5	28	1352	0	0	0	0	78.6504	0	no	no	no			no			yes
AB623668	Human respirovirus 3	viral cRNA	HPIVi/Yamagata/2009/1342	Homo sapiens	nasal mucus from child with acute	NA	Japan	Asia	2009	5	31	1352	0	0	0	0	78.6504	0	no	no	no			no			yes
AB623669	Human respirovirus 3	viral cRNA	HPIVi/Yamagata/2009/1347	Homo sapiens	nasal mucus from child with acute	NA	Japan	Asia	2009	6	3	1352	0	0	0	0	78.6504	0	no	no	no			no			yes
AB623670	Human respirovirus 3	viral cRNA	HPIVi/Yamagata/2009/1350	Homo sapiens	nasal mucus from child with acute	NA	Japan	Asia	2009	6	4	1352	0	0	0	0	78.6504	0	no	no	no			no			yes
AB623671	Human respirovirus 3	viral cRNA	HPIVi/Yamagata/2009/1351	Homo sapiens	nasal mucus from child with acute	NA	Japan	Asia	2009	6	4	1352	0	0	0	0	78.6504	0	no	no	no			no			yes
AB623672	Human respirovirus 3	viral cRNA	HPIVi/Yamagata/2009/1352	Homo sapiens	throat swab from child with acute	NA	Japan	Asia	2009	6	4	1352	0	0	0	0	78.6504	0	no	no	no			no			yes
AB623673	Human respirovirus 3	viral cRNA	HPIVi/Yamagata/2009/1364	Homo sapiens	throat swab from child with acute	NA	Japan	Asia	2009	6	5	1352	0	0	0	0	78.6504	0	no	no	no			no			yes
AB623674	Human respirovirus 3	viral cRNA	HPIVi/Yamagata/2009/1366	Homo sapiens	nasal mucus from child with acute	NA	Japan	Asia	2009	6	5	1352	0	0	0	0	78.6504	0	no	no	no			no			yes
AB623675	Human respirovirus 3	viral cRNA	HPIVi/Yamagata/2009/1370	Homo sapiens	throat swab from child with acute	NA	Japan	Asia	2009	6	8	1352	0	0	0	0	78.6504	0	no	no	no			no			yes
AB623676	Human respirovirus 3	viral cRNA	HPIVi/Yamagata/2009/1384	Homo sapiens	throat swab from child with acute	NA	Japan	Asia	2009	6	4	1352	0	0	0	0	78.6504	0	no	no	no			no			yes
AB623677	Human respirovirus 3	viral cRNA	HPIVi/Yamagata/2009/1387	Homo sapiens	throat swab from child with acute	NA	Japan	Asia	2009	6	8	1352	0	0	0	0	78.6504	0	no	no	no			no			yes
AB623678	Human respirovirus 3	viral cRNA	HPIVi/Yamagata/2009/1414	Homo sapiens	throat swab from child with acute	NA	Japan	Asia	2009	6	13	1352	0	0	0	0	78.6504	0	no	no	no			no			yes
AB623679	Human respirovirus 3	viral cRNA	HPIVi/Yamagata/2009/1426	Homo sapiens	throat swab from child with acute	NA	Japan	Asia	2009	6	11	1352	0	0	0	0	78.6504	0	no	no	no			no			yes
AB623680	Human respirovirus 3	viral cRNA	HPIVi/Yamagata/2009/1475	Homo sapiens	throat swab from child with acute	NA	Japan	Asia	2009	6	24	1352	0	0	0	0	78.6504	0	no	no	no			no			yes
AB623681	Human respirovirus 3	viral cRNA	HPIVi/Yamagata/2009/1504	Homo sapiens	nasal mucus from child with acute	NA	Japan	Asia	2009	6	25	1352	0	0	0	0	78.6504	0	no	no	no			no			yes
AB623682	Human respirovirus 3	viral cRNA	HPIVi/Yamagata/2009/1523	Homo sapiens	throat swab from child with acute	NA	Japan	Asia	2009	7	1	1352	0	0	0	0	78.6504	0	no	no	no			no			yes
AB623683	Human respirovirus 3	viral cRNA	HPIVi/Yamagata/2009/1524	Homo sapiens	throat swab from child with acute	NA	Japan	Asia	2009	7	1	1352	0	0	0	0	78.6504	0	no	no	no			no			yes
AB623684	Human respirovirus 3	viral cRNA	HPIVi/Yamagata/2009/1554	Homo sapiens	throat swab from child with acute	NA	Japan	Asia	2009	7	7	1352	0	0	0	0	78.6504	0	no	no	no			no			yes
AB623685	Human respirovirus 3	viral cRNA	HPIVi/Yamagata/2009/1555	Homo sapiens	throat swab from child with acute	NA	Japan	Asia	2009	7	7	1352	0	0	0	0	78.6504	0	no	no	no			no			yes
AB623686	Human respirovirus 3	viral cRNA	HPIVi/Yamagata/2009/1558	Homo sapiens	throat swab from child with acute	NA	Japan	Asia	2009	7	8	1352	0	0	0	0	78.6504	0	no	no	no			no			yes
AB623687	Human respirovirus 3	viral cRNA	HPIVi/Yamagata/2009/1611	Homo sapiens	throat swab from child with acute	NA	Japan	Asia	2009	7	13	1352	0	0	0	0	78.6504	0	no	no	no			no			yes
AB623688	Human respirovirus 3	viral cRNA	HPIVi/Yamagata/2009/1834	Homo sapiens	throat swab from child with acute	NA	Japan	Asia	2009	8	19	1352	0	0	0	0	78.6504	0	no	no	no			no			yes
AB623689	Human respirovirus 3	viral cRNA	HPIVi/Yamagata/2009/1835	Homo sapiens	throat swab from child with acute	NA	Japan	Asia	2009	8	19	1352	0	0	0	0	78.6504	0	no	no	no			no			yes
AB623690	Human respirovirus 3	viral cRNA	HPIVi/Yamagata/2009/1838	Homo sapiens	throat swab from child with acute	NA	Japan	Asia	2009	8	17	1352	0	0	0	0	78.6504	0	no	no	no			no			yes
AB623691	Human respirovirus 3	viral cRNA	HPIVi/Yamagata/2009/1839	Homo sapiens	throat swab from child with acute	NA	Japan	Asia	2009	8	17	1352	0	0	0	0	78.6504	0	no	no	no			no			yes
AB623692	Human respirovirus 3	viral cRNA	HPIVi/Yamagata/2009/1854	Homo sapiens	nasal mucus from child with acute	NA	Japan	Asia	2009	8	20	1352	0	0	0	0	78.6504	0	no	no	no			no			yes
AB623693	Human respirovirus 3	viral cRNA	HPIVi/Yamagata/2009/1892	Homo sapiens	nasal mucus from child with acute	NA	Japan	Asia	2009	8	22	1352	0	0	0	0	78.6504	0	no	no	no			no			yes
AB623694	Human respirovirus 3	viral cRNA	HPIVi/Yamagata/2009/1896	Homo sapiens	nasal mucus from child with acute	NA	Japan	Asia	2009	8	25	1352	0	0	0	0	78.6504	0	no	no	no			no			yes
JQ268867	Human respirovirus 3	mRNA	NA	Homo sapiens	pharingeal swab	FLE1611	Paraguay	SouthAm	2009	7	NA	352	0	0	0	0	20.477	0	no	no	no			no			yes
JQ268868	Human respirovirus 3	mRNA	NA	Homo sapiens	pharingeal swab	FLA7123	Nicaragua	CentralAm	2009	2	NA	352	0	0	0	0	20.477	0	no	no	no			no			yes
JQ268872	Human respirovirus 3	mRNA	NA	Homo sapiens	pharingeal swab	FLA6722	Peru	SouthAm	2009	4	NA	352	0	0	0	0	20.477	0	no	no	no			no			yes
JQ268877	Human respirovirus 3	mRNA	NA	Homo sapiens	pharingeal swab	FLA6571	Venezuela	SouthAm	2009	2	NA	352	0	0	0	0	20.477	0	no	no	no			no			yes
JQ268878	Human respirovirus 3	mRNA	NA	Homo sapiens	pharingeal swab	FLA7790	Peru	SouthAm	2009	6	NA	352	0	0	0	0	20.477	0	no	no	no			no			yes
JQ268879	Human respirovirus 3	mRNA	NA	Homo sapiens	pharingeal swab	FLA6713	Peru	SouthAm	2009	4	NA	352	0	0	0	0	20.477	0	no	no	no			no			yes
JQ268885	Human respirovirus 3	mRNA	NA	Homo sapiens	pharingeal swab	FLA8335	Peru	SouthAm	2009	6	NA	352	0	0	0	0	20.477	0	no	no	no			no			yes
JQ268887	Human respirovirus 3	mRNA	NA	Homo sapiens	pharingeal swab	FLA6503	Peru	SouthAm	2009	5	NA	352	0	0	0	0	20.477	0	no	no	no			no			yes
JQ268890	Human respirovirus 3	mRNA	NA	Homo sapiens	pharingeal swab	FLA9806	Peru	SouthAm	2009	7	NA	352	0	0	0	0	20.477	0	no	no	no			no			yes
KF530227	Human respirovirus 3	viral cRNA	HPIV3/FRA/29144018/2009	Homo sapiens	NA	NA	France	Europe	2009	4	2	15400	100	100	100	100	16.5212	64.4285	no	no	no			no			yes
KJ672550	Human respirovirus 3	viral cRNA	HPIV3/Homo sapiens/PER/FLA5339/2009	Homo sapiens; sex: M; age: 1Y	NA	NA	Peru	SouthAm	2009	1	14	14550	100	100	100	92.9012	26.3525	47.0755	no	no	no			no			yes
KJ672561	Human respirovirus 3	viral cRNA	HPIV3/Homo sapiens/PER/FLE4303/2009	Homo sapiens; sex: F; age: 52Y	NA	NA	Peru	SouthAm	2009	8	12	15154	99.031	100	100	86.6667	58.057	98.9819	no	no	no			no			yes
KJ672600	Human respirovirus 3	viral cRNA	HPIV3/Homo sapiens/PER/FLA7405/2009	Homo sapiens; sex: F; age: 11M	NA	NA	Peru	SouthAm	2009	4	22	15212	99.8708	100	100	100	52.8796	66.1594	no	no	no			no			yes
MH006632	Human respirovirus 3	viral cRNA	NA	Homo sapiens	nasopharyngeal swab	HPIV3/VietNam/018/2009	Viet Nam	Asia	2009	3	31	6737	100	0	100	100	53.1704	6.43092	no	no	no			no			yes
MH006637	Human respirovirus 3	viral cRNA	NA	Homo sapiens	nasopharyngeal swab	HPIV3/VietNam/023/2009	Viet Nam	Asia	2009	6	1	4571	100	100	0	0	0	12.6679	no	no	no			no			yes
MH006649	Human respirovirus 3	viral cRNA	NA	Homo sapiens	nasopharyngeal swab	HPIV3/VietNam/057/2009	Viet Nam	Asia	2009	12	22	1786	0	0	0	0	51.3089	12.6162	no	no	no			no			yes
MH006655	Human respirovirus 3	viral cRNA	NA	Homo sapiens	nasopharyngeal swab	HPIV3/VietNam/075/2009	Viet Nam	Asia	2009	11	27	15083	100	100	100	87.963	0	53.1632	no	no	no			no			yes
MH006656	Human respirovirus 3	viral cRNA	NA	Homo sapiens	nasopharyngeal swab	HPIV3/VietNam/076/2009	Viet Nam	Asia	2009	12	9	15304	100	90.1603	0	0	0	90.5103	no	no	no			no			yes
MH006657	Human respirovirus 3	viral cRNA	NA	Homo sapiens	nasopharyngeal swab	HPIV3/VietNam/077/2009	Viet Nam	Asia	2009	12	11	1804	0	0	0	0	52.4724	12.6162	no	no	no			no			yes
MH006660	Human respirovirus 3	viral cRNA	NA	Homo sapiens	nasopharyngeal swab	HPIV3/VietNam/081/2009	Viet Nam	Asia	2009	12	22	11995	100	100	100	100	21.6405	41.0624	no	no	no			no			yes
MH006661	Human respirovirus 3	viral cRNA	NA	Homo sapiens	nasopharyngeal swab	HPIV3/VietNam/082/2009	Viet Nam	Asia	2009	12	28	15318	99.8708	90.3261	0	34.321	0	90.5401	no	no	no			no			yes
AB623587	Human respirovirus 3	viral cRNA	HPIVi/Yamagata/2008/799	Homo sapiens	throat swab from child with acute	NA	Japan	Asia	2008	4	23	1352	0	0	0	0	78.6504	0	no	no	no			no			yes
AB623588	Human respirovirus 3	viral cRNA	HPIVi/Yamagata/2008/884	Homo sapiens	throat swab from child with acute	NA	Japan	Asia	2008	4	30	1352	0	0	0	0	78.6504	0	no	no	no			no			yes
AB623589	Human respirovirus 3	viral cRNA	HPIVi/Yamagata/2008/1083	Homo sapiens	throat swab from child with acute	NA	Japan	Asia	2008	5	26	1352	0	0	0	0	78.6504	0	no	no	no			no			yes
AB623590	Human respirovirus 3	viral cRNA	HPIVi/Yamagata/2008/1087	Homo sapiens	throat swab from child with acute	NA	Japan	Asia	2008	5	26	1352	0	0	0	0	78.6504	0	no	no	no			no			yes
AB623591	Human respirovirus 3	viral cRNA	HPIVi/Yamagata/2008/1172	Homo sapiens	throat swab from child with acute	NA	Japan	Asia	2008	6	10	1352	0	0	0	0	78.6504	0	no	no	no			no			yes
AB623592	Human respirovirus 3	viral cRNA	HPIVi/Yamagata/2008/1176	Homo sapiens	throat swab from child with acute	NA	Japan	Asia	2008	6	11	1352	0	0	0	0	78.6504	0	no	no	no			no			yes
AB623593	Human respirovirus 3	viral cRNA	HPIVi/Yamagata/2008/1194	Homo sapiens	throat swab from child with acute	NA	Japan	Asia	2008	6	9	1352	0	0	0	0	78.6504	0	no	no	no			no			yes
AB623594	Human respirovirus 3	viral cRNA	HPIVi/Yamagata/2008/1203	Homo sapiens	throat swab from child with acute	NA	Japan	Asia	2008	6	11	1352	0	0	0	0	78.6504	0	no	no	no			no			yes
AB623595	Human respirovirus 3	viral cRNA	HPIVi/Yamagata/2008/1204	Homo sapiens	nasal mucus from child with acute	NA	Japan	Asia	2008	6	11	1352	0	0	0	0	78.6504	0	no	no	no			no			yes
AB623596	Human respirovirus 3	viral cRNA	HPIVi/Yamagata/2008/1223	Homo sapiens	nasal mucus from child with acute	NA	Japan	Asia	2008	6	18	1352	0	0	0	0	78.6504	0	no	no	no			no			yes
AB623597	Human respirovirus 3	viral cRNA	HPIVi/Yamagata/2008/1231	Homo sapiens	throat swab from child with acute	NA	Japan	Asia	2008	6	12	1352	0	0	0	0	78.6504	0	no	no	no			no			yes
AB623598	Human respirovirus 3	viral cRNA	HPIVi/Yamagata/2008/1232	Homo sapiens	throat swab from child with acute	NA	Japan	Asia	2008	6	13	1352	0	0	0	0	78.6504	0	no	no	no			no			yes
AB623599	Human respirovirus 3	viral cRNA	HPIVi/Yamagata/2008/1233	Homo sapiens	throat swab from child with acute	NA	Japan	Asia	2008	6	13	1352	0	0	0	0	78.6504	0	no	no	no			no			yes
AB623600	Human respirovirus 3	viral cRNA	HPIVi/Yamagata/2008/1236	Homo sapiens	throat swab from child with acute	NA	Japan	Asia	2008	6	13	1352	0	0	0	0	78.6504	0	no	no	no			no			yes
AB623601	Human respirovirus 3	viral cRNA	HPIVi/Yamagata/2008/1237	Homo sapiens	throat swab from child with acute	NA	Japan	Asia	2008	6	14	1352	0	0	0	0	78.6504	0	no	no	no			no			yes
AB623602	Human respirovirus 3	viral cRNA	HPIVi/Yamagata/2008/1271	Homo sapiens	throat swab from child with acute	NA	Japan	Asia	2008	6	25	1352	0	0	0	0	78.6504	0	no	no	no			no			yes
AB623603	Human respirovirus 3	viral cRNA	HPIVi/Yamagata/2008/1300	Homo sapiens	throat swab from child with acute	NA	Japan	Asia	2008	6	26	1352	0	0	0	0	78.6504	0	no	no	no			no			yes
AB623604	Human respirovirus 3	viral cRNA	HPIVi/Yamagata/2008/1319	Homo sapiens	throat swab from child with acute	NA	Japan	Asia	2008	7	2	1352	0	0	0	0	78.6504	0	no	no	no			no			yes
AB623605	Human respirovirus 3	viral cRNA	HPIVi/Yamagata/2008/1336	Homo sapiens	nasal mucus from child with acute	NA	Japan	Asia	2008	6	27	1352	0	0	0	0	78.6504	0	no	no	no			no			yes
AB623606	Human respirovirus 3	viral cRNA	HPIVi/Yamagata/2008/1340	Homo sapiens	throat swab from child with acute	NA	Japan	Asia	2008	6	30	1352	0	0	0	0	78.6504	0	no	no	no			no			yes
AB623607	Human respirovirus 3	viral cRNA	HPIVi/Yamagata/2008/1342	Homo sapiens	throat swab from child with acute	NA	Japan	Asia	2008	6	30	1352	0	0	0	0	78.6504	0	no	no	no			no			yes
AB623608	Human respirovirus 3	viral cRNA	HPIVi/Yamagata/2008/1345	Homo sapiens	nasal mucus from child with acute	NA	Japan	Asia	2008	7	1	1352	0	0	0	0	78.6504	0	no	no	no			no			yes
AB623609	Human respirovirus 3	viral cRNA	HPIVi/Yamagata/2008/1349	Homo sapiens	throat swab from child with acute	NA	Japan	Asia	2008	7	2	1352	0	0	0	0	78.6504	0	no	no	no			no			yes
AB623610	Human respirovirus 3	viral cRNA	HPIVi/Yamagata/2008/1353	Homo sapiens	nasal mucus from child with acute	NA	Japan	Asia	2008	7	3	1352	0	0	0	0	78.6504	0	no	no	no			no			yes
AB623611	Human respirovirus 3	viral cRNA	HPIVi/Yamagata/2008/1425	Homo sapiens	nasal mucus from child with acute	NA	Japan	Asia	2008	7	9	1352	0	0	0	0	78.6504	0	no	no	no			no			yes
AB623612	Human respirovirus 3	viral cRNA	HPIVi/Yamagata/2008/1461	Homo sapiens	throat swab from child with acute	NA	Japan	Asia	2008	7	14	1352	0	0	0	0	78.6504	0	no	no	no			no			yes
AB623613	Human respirovirus 3	viral cRNA	HPIVi/Yamagata/2008/1462	Homo sapiens	nasal mucus from child with acute	NA	Japan	Asia	2008	7	16	1352	0	0	0	0	78.6504	0	no	no	no			no			yes
AB623614	Human respirovirus 3	viral cRNA	HPIVi/Yamagata/2008/1498	Homo sapiens	throat swab from child with acute	NA	Japan	Asia	2008	7	19	1352	0	0	0	0	78.6504	0	no	no	no			no			yes
AB623615	Human respirovirus 3	viral cRNA	HPIVi/Yamagata/2008/1543	Homo sapiens	throat swab from child with acute	NA	Japan	Asia	2008	7	30	1352	0	0	0	0	78.6504	0	no	no	no			no			yes
AB623616	Human respirovirus 3	viral cRNA	HPIVi/Yamagata/2008/1575	Homo sapiens	throat swab from child with acute	NA	Japan	Asia	2008	8	4	1352	0	0	0	0	78.6504	0	no	no	no			no			yes
AB623617	Human respirovirus 3	viral cRNA	HPIVi/Yamagata/2008/1597	Homo sapiens	throat swab from child with acute	NA	Japan	Asia	2008	8	4	1352	0	0	0	0	78.6504	0	no	no	no			no			yes
AB623618	Human respirovirus 3	viral cRNA	HPIVi/Yamagata/2008/1620	Homo sapiens	throat swab from child with acute	NA	Japan	Asia	2008	8	9	1352	0	0	0	0	78.6504	0	no	no	no			no			yes
AB623619	Human respirovirus 3	viral cRNA	HPIVi/Yamagata/2008/1623	Homo sapiens	throat swab from child with acute	NA	Japan	Asia	2008	8	11	1352	0	0	0	0	78.6504	0	no	no	no			no			yes
AB623620	Human respirovirus 3	viral cRNA	HPIVi/Yamagata/2008/1627	Homo sapiens	throat swab from child with acute	NA	Japan	Asia	2008	8	12	1352	0	0	0	0	78.6504	0	no	no	no			no			yes
AB623621	Human respirovirus 3	viral cRNA	HPIVi/Yamagata/2008/1628	Homo sapiens	nasal mucus from child with acute	NA	Japan	Asia	2008	8	12	1352	0	0	0	0	78.6504	0	no	no	no			no			yes
AB623622	Human respirovirus 3	viral cRNA	HPIVi/Yamagata/2008/1646	Homo sapiens	nasal mucus from child with acute	NA	Japan	Asia	2008	8	18	1352	0	0	0	0	78.6504	0	no	no	no			no			yes
AB623623	Human respirovirus 3	viral cRNA	HPIVi/Yamagata/2008/1648	Homo sapiens	nasal mucus from child with acute	NA	Japan	Asia	2008	8	18	1352	0	0	0	0	78.6504	0	no	no	no			no			yes
AB623624	Human respirovirus 3	viral cRNA	HPIVi/Yamagata/2008/1660	Homo sapiens	throat swab from child with acute	NA	Japan	Asia	2008	8	16	1352	0	0	0	0	78.6504	0	no	no	no			no			yes
AB623625	Human respirovirus 3	viral cRNA	HPIVi/Yamagata/2008/1772	Homo sapiens	throat swab from child with acute	NA	Japan	Asia	2008	9	12	1352	0	0	0	0	78.6504	0	no	no	no			no			yes
AB623626	Human respirovirus 3	viral cRNA	HPIVi/Yamagata/2008/1780	Homo sapiens	throat swab from child with acute	NA	Japan	Asia	2008	9	18	1352	0	0	0	0	78.6504	0	no	no	no			no			yes
JQ268869	Human respirovirus 3	mRNA	NA	Homo sapiens	pharingeal swab	FLA3642	Peru	SouthAm	2008	8	NA	352	0	0	0	0	20.477	0	no	no	no			no			yes
JQ268870	Human respirovirus 3	mRNA	NA	Homo sapiens	pharingeal swab	FLU9830	Ecuador	SouthAm	2008	1	NA	352	0	0	0	0	20.3607	0	no	no	no			no			yes
JQ268886	Human respirovirus 3	mRNA	NA	Homo sapiens	pharingeal swab	FLA4656	Argentina	SouthAm	2008	10	NA	352	0	0	0	0	20.477	0	no	no	no			no			yes
JQ268888	Human respirovirus 3	mRNA	NA	Homo sapiens	pharingeal swab	FLA3200	Peru	SouthAm	2008	7	NA	352	0	0	0	0	20.477	0	no	no	no			no			yes
JQ268895	Human respirovirus 3	mRNA	NA	Homo sapiens	pharingeal swab	FFLE6222	Bolivia	SouthAm	2008	12	NA	352	0	0	0	0	20.477	0	no	no	no			no			yes
JQ268898	Human respirovirus 3	mRNA	NA	Homo sapiens	pharingeal swab	FLA3923	Colombia	SouthAm	2008	7	NA	352	0	0	0	0	20.477	0	no	no	no			no			yes
KF687337	Human respirovirus 3	viral cRNA	HPIV3/ZAF/3066/2008	Homo sapiens; sex: F; age: 42Y	NA	NA	South Africa	Africa	2008	11	27	14785	100	100	100	100	63.8162	62.6082	no	no	no			no			yes
KJ672551	Human respirovirus 3	viral cRNA	HPIV3/Homo sapiens/PER/FLA4052/2008	Homo sapiens; sex: F; age: 26Y	NA	NA	Peru	SouthAm	2008	9	10	14566	100	100	100	70.9877	25.7708	27.7231	no	no	no			no			yes
KJ672597	Human respirovirus 3	viral cRNA	HPIV3/Homo sapiens/PER/FLA4215/2008	Homo sapiens; sex: M; age: 3Y	NA	NA	Peru	SouthAm	2008	9	27	15163	100	100	100	77.6543	58.5806	44.9166	no	no	no			no			yes
AB623555	Human respirovirus 3	viral cRNA	HPIVi/Yamagata/2007/1187	Homo sapiens	throat swab from child with acute	NA	Japan	Asia	2007	5	29	1352	0	0	0	0	78.6504	0	no	no	no			no			yes
AB623556	Human respirovirus 3	viral cRNA	HPIVi/Yamagata/2007/1245	Homo sapiens	throat swab from child with acute	NA	Japan	Asia	2007	6	4	1352	0	0	0	0	78.6504	0	no	no	no			no			yes
AB623557	Human respirovirus 3	viral cRNA	HPIVi/Yamagata/2007/1250	Homo sapiens	throat swab from child with acute	NA	Japan	Asia	2007	6	5	1352	0	0	0	0	78.6504	0	no	no	no			no			yes
AB623558	Human respirovirus 3	viral cRNA	HPIVi/Yamagata/2007/1284	Homo sapiens	throat swab from child with acute	NA	Japan	Asia	2007	6	12	1352	0	0	0	0	78.6504	0	no	no	no			no			yes
AB623559	Human respirovirus 3	viral cRNA	HPIVi/Yamagata/2007/1289	Homo sapiens	throat swab from child with acute	NA	Japan	Asia	2007	6	13	1352	0	0	0	0	78.6504	0	no	no	no			no			yes
AB623560	Human respirovirus 3	viral cRNA	HPIVi/Yamagata/2007/1314	Homo sapiens	throat swab from child with acute	NA	Japan	Asia	2007	6	13	1352	0	0	0	0	78.6504	0	no	no	no			no			yes
AB623561	Human respirovirus 3	viral cRNA	HPIVi/Yamagata/2007/1350	Homo sapiens	throat swab from child with acute	NA	Japan	Asia	2007	6	18	1352	0	0	0	0	78.6504	0	no	no	no			no			yes
AB623562	Human respirovirus 3	viral cRNA	HPIVi/Yamagata/2007/1365	Homo sapiens	throat swab from child with acute	NA	Japan	Asia	2007	6	18	1352	0	0	0	0	78.6504	0	no	no	no			no			yes
AB623563	Human respirovirus 3	viral cRNA	HPIVi/Yamagata/2007/1378	Homo sapiens	throat swab from child with acute	NA	Japan	Asia	2007	6	20	1352	0	0	0	0	78.6504	0	no	no	no			no			yes
AB623564	Human respirovirus 3	viral cRNA	HPIVi/Yamagata/2007/1386	Homo sapiens	throat swab from child with acute	NA	Japan	Asia	2007	6	21	1352	0	0	0	0	78.6504	0	no	no	no			no			yes
AB623565	Human respirovirus 3	viral cRNA	HPIVi/Yamagata/2007/1411	Homo sapiens	throat swab from child with acute	NA	Japan	Asia	2007	6	25	1352	0	0	0	0	78.6504	0	no	no	no			no			yes
AB623566	Human respirovirus 3	viral cRNA	HPIVi/Yamagata/2007/1418	Homo sapiens	nasal mucus from child with acute	NA	Japan	Asia	2007	6	27	1352	0	0	0	0	78.6504	0	no	no	no			no			yes
AB623567	Human respirovirus 3	viral cRNA	HPIVi/Yamagata/2007/1419	Homo sapiens	throat swab from child with acute	NA	Japan	Asia	2007	6	27	1352	0	0	0	0	78.6504	0	no	no	no			no			yes
AB623568	Human respirovirus 3	viral cRNA	HPIVi/Yamagata/2007/1458	Homo sapiens	throat swab from child with acute	NA	Japan	Asia	2007	6	30	1352	0	0	0	0	78.6504	0	no	no	no			no			yes
AB623569	Human respirovirus 3	viral cRNA	HPIVi/Yamagata/2007/1471	Homo sapiens	throat swab from child with acute	NA	Japan	Asia	2007	7	4	1352	0	0	0	0	78.6504	0	no	no	no			no			yes
AB623570	Human respirovirus 3	viral cRNA	HPIVi/Yamagata/2007/1478	Homo sapiens	throat swab from child with acute	NA	Japan	Asia	2007	7	5	1352	0	0	0	0	78.6504	0	no	no	no			no			yes
AB623571	Human respirovirus 3	viral cRNA	HPIVi/Yamagata/2007/1492	Homo sapiens	throat swab from child with acute	NA	Japan	Asia	2007	7	7	1352	0	0	0	0	78.6504	0	no	no	no			no			yes
AB623572	Human respirovirus 3	viral cRNA	HPIVi/Yamagata/2007/1493	Homo sapiens	throat swab from child with acute	NA	Japan	Asia	2007	7	9	1352	0	0	0	0	78.6504	0	no	no	no			no			yes
AB623573	Human respirovirus 3	viral cRNA	HPIVi/Yamagata/2007/1510	Homo sapiens	throat swab from child with acute	NA	Japan	Asia	2007	7	9	1352	0	0	0	0	78.6504	0	no	no	no			no			yes
AB623574	Human respirovirus 3	viral cRNA	HPIVi/Yamagata/2007/1515	Homo sapiens	throat swab from child with acute	NA	Japan	Asia	2007	7	9	1352	0	0	0	0	78.6504	0	no	no	no			no			yes
[truncated: 909 more rows]

## Sheet: Table S2
Table S2. Distribution of the number of collected sequence data by year and country
# whole genome records
Country	1963	2003	2004	2005	2006	2007	2008	2009	2010	2011	2012	2013	2014	2015	2016	2017	2018	2019	2020	2021
Argentina	0	0	1	0	0	1	0	0	0	0	0	0	0	0	0	1	0	0	0	0
Australia	0	0	0	0	0	6	0	0	0	0	0	0	0	0	0	0	0	0	0	0
Brazil	0	0	0	0	0	0	0	0	2	0	0	0	0	0	0	0	0	0	0	0
China	0	1	0	0	0	0	0	0	0	0	3	0	6	0	1	28	2	0	0	0
France	0	0	0	0	0	1	0	1	2	0	0	0	0	0	0	0	0	0	0	0
India	0	0	0	0	0	0	0	0	0	0	0	0	0	0	0	1	0	0	0	0
Japan	0	0	0	0	0	0	0	0	0	0	0	0	0	0	0	0	5	5	0	2
Mexico	0	0	2	1	2	0	0	0	0	0	0	0	0	0	0	0	0	0	0	0
Netherlands	0	0	0	0	0	0	0	0	0	0	0	1	0	0	1	0	0	0	0	0
Peru	0	0	0	0	0	13	8	11	12	14	6	0	0	0	0	0	0	0	0	0
South Africa	2	0	0	0	0	1	0	1	1	0	0	0	0	0	0	0	0	0	0	0
Thailand	0	0	0	0	0	0	0	0	0	0	1	0	0	0	0	0	0	0	0	0
Uganda	0	0	0	0	0	0	0	0	0	0	0	1	0	0	0	1	0	0	0	0
United Kingdom	0	0	0	0	0	0	0	0	0	3	4	4	6	3	0	0	0	0	0	0
USA	0	0	0	0	1	2	2	53	38	25	2	0	0	64	36	9	4	20	1	3
Viet Nam	0	0	0	0	0	0	0	9	1	0	0	0	5	3	0	0	0	0	0	0
Zambia	0	0	0	0	0	0	0	0	0	1	0	0	0	0	0	0	0	0	0	0
# HN gene records
Country	1963	2003	2004	2005	2006	2007	2008	2009	2010	2011	2012	2013	2014	2015	2016	2017	2018	2019	2020	2021
Argentina	0	0	1	0	2	2	0	0	0	0	0	0	0	0	1	1	0	0	0	0
Australia	0	0	0	0	0	8	0	0	0	0	0	0	0	0	0	0	0	0	0	0
Brazil	0	0	0	0	0	0	0	0	2	0	0	0	0	0	0	0	0	0	0	0
China	0	1	0	0	0	0	12	36	2	16	37	6	11	10	6	33	7	0	7	0
Croatia	0	0	0	0	0	0	0	0	0	8	6	2	5	1	0	0	0	0	0	0
France	0	0	0	0	1	2	1	2	3	1	0	0	0	0	0	0	0	0	0	0
Germany	0	0	0	0	0	0	0	0	0	0	1	4	26	18	10	31	32	18	0	0
India	0	0	0	2	2	0	0	0	0	0	0	0	0	0	0	1	0	0	0	0
Italy	0	0	0	0	0	0	0	1	0	0	0	2	4	1	0	0	0	0	0	0
Japan	0	0	0	0	0	0	0	0	0	0	0	0	0	0	0	0	5	5	0	2
Kenya	0	0	0	0	0	0	0	0	18	13	4	0	0	0	0	0	0	0	0	0
Malaysia	0	0	0	0	0	0	0	0	0	0	32	29	12	0	0	0	0	0	0	0
Mexico	0	0	3	3	4	2	2	2	0	0	0	0	0	0	0	0	0	0	0	0
Netherlands	0	0	0	0	0	1	0	0	0	0	0	1	0	0	1	0	0	0	0	0
Peru	0	0	0	0	0	13	8	19	21	15	6	0	0	0	0	0	0	0	0	0
Saudi Arabia	0	0	0	0	0	0	4	2	0	0	0	0	0	0	0	0	0	0	0	0
South Africa	2	0	0	0	0	3	2	2	3	0	0	0	0	0	0	0	0	0	0	0
South Korea	0	0	0	0	2	0	0	0	0	0	0	0	0	0	5	5	5	5	0	5
Spain	0	0	0	0	0	0	0	0	4	4	17	2	59	33	0	0	0	0	0	0
Switzerland	0	0	0	0	0	0	0	0	0	1	0	0	0	0	0	0	0	0	0	0
Thailand	0	0	0	0	0	0	0	0	0	0	1	0	0	0	0	0	0	0	0	0
Uganda	0	0	0	0	0	0	0	0	0	0	0	1	0	0	0	1	0	0	0	0
United Kingdom	0	0	0	0	0	0	0	0	0	3	4	4	6	3	0	0	0	0	0	0
USA	0	0	0	0	3	5	2	55	38	26	2	0	0	66	40	9	4	21	1	3
Viet Nam	0	0	0	0	0	0	0	20	9	0	0	0	5	3	0	0	0	0	0	0
Zambia	0	0	0	0	0	0	0	0	0	1	0	0	0	0	0	0	0	0	0	0

## Sheet: Table S3
Table S3. Recombination test across the genomic regions of PIV-3
# (A) Test by protein-coding gene
gene	input_alignment	phipack.P	recomb_signal	aln_start	aln_end
N	genomic_gene_extract.452_genome.NP.codon_align.no_stop.aln	0.427		68	1612
P	genomic_gene_extract.452_genome.PCD.codon_align.no_stop.aln	0.588		1741	3546
M	genomic_gene_extract.452_genome.M.codon_align.no_stop.aln	0.00782	**	3710	4768
F	genomic_gene_extract.452_genome.F.codon_align.no_stop.aln	0.0361	*	5029	6645
HN	genomic_gene_extract.452_genome.HN.codon_align.no_stop.aln	0.278		6763	8478
L	genomic_gene_extract.452_genome.L.codon_align.no_stop.aln	5.88e-05	***	8603	15300
# (B) Test by non-overlapping 1000 bp fragments of the whole genome alignment
fragment	input_alignment	phipack.P	recomb_signal	aln_start	aln_end
1_1000	wg_ginsi_chop_by_1000.1_1000.fasta	0.597		1	1000
1001_2000	wg_ginsi_chop_by_1000.1001_2000.fasta	0.861		1001	2000
2001_3000	wg_ginsi_chop_by_1000.2001_3000.fasta	0.429		2001	3000
3001_4000	wg_ginsi_chop_by_1000.3001_4000.fasta	0.218		3001	4000
4001_5000	wg_ginsi_chop_by_1000.4001_5000.fasta	0.023	*	4001	5000
5001_6000	wg_ginsi_chop_by_1000.5001_6000.fasta	0.0199	*	5001	6000
6001_7000	wg_ginsi_chop_by_1000.6001_7000.fasta	0.691		6001	7000
7001_8000	wg_ginsi_chop_by_1000.7001_8000.fasta	0.515		7001	8000
8001_9000	wg_ginsi_chop_by_1000.8001_9000.fasta	0.406		8001	9000
9001_10000	wg_ginsi_chop_by_1000.9001_10000.fasta	0.858		9001	10000
10001_11000	wg_ginsi_chop_by_1000.10001_11000.fasta	0.411		10001	11000
11001_12000	wg_ginsi_chop_by_1000.11001_12000.fasta	0.395		11001	12000
12001_13000	wg_ginsi_chop_by_1000.12001_13000.fasta	0.464		12001	13000
13001_14000	wg_ginsi_chop_by_1000.13001_14000.fasta	0.625		13001	14000
14001_15000	wg_ginsi_chop_by_1000.14001_15000.fasta	0.406		14001	15000
15001_15369	wg_ginsi_chop_by_1000.15001_15369.fasta	0.0142	*	15001	15369

## Sheet: Table S4
Table S4. Lineage assignments based on the WG and the HN gene sequences
# Column description
# Accession: The sequence accession number per GenBank. Each GenBank accession number can be either a whole genome sequence accession or an HN gene sequence accession.
# HN_lineage: Lineage assginment based on HN gene sequences was made after constructing the HN phylogenetic tree using the full-length HN gene alignment (in case the accession was whole genome sequence, we extracted and used the HN gene region within it).
# WG_lineage: Lineage assginment based on WG sequences was made after constructing the phylogenetic tree using the whole genome alignment. This was done for 455 accessions; the remaining 684 accessions have only the HN_lineage assignment.
Accession	HN_lineage	WG_lineage				Lineages-mismatching accessions	HN_lineage	WG_lineage	Is known recombinant	Is TempEst outlier
AB012132.1	H	H				MW575654.1	A3	A1	No	No
AB736166.1	F	F				MK679531.1	A1	A3	No	No
EU326526.1	B	A3				MK679535.1	A1	A3	No	No
EU424062.1	H	H				MK679542.1	A1	A3	No	No
FJ455842.2	B	A3				EU326526.1	B	A3	Yes	No
HM583801.1	H	H				FJ455842.2	B	A3	Yes	No
KF530225.1	H	H				KF687357.1	C	B	No	Yes
KF530226.1	H	H
KF530229.1	C	C				# Frequency = (7/455) = 1.54%
KF530230.1	H	H
KF530232.1	A1	A1				Known recombinant PIV-3	Ref
KF530233.1	A2	A2				KF530247	Bose et al. PLoS One. 2019; 14(7): e0220057
KF530234.1	B	B				KF530229	Bose et al. PLoS One. 2019; 14(7): e0220057
KF530236.1	C	C				FJ455842	Bose et al. PLoS One. 2019; 14(7): e0220057
KF530241.1	F	F				MH678681	Bose et al. PLoS One. 2019; 14(7): e0220057
KF530242.1	C	C				EU326526	Bose et al. PLoS One. 2019; 14(7): e0220057
KF530243.1	H	H
KF530245.1	F	F
KF530247.1	H	H				TempEst outlier by WG tree
KF530249.1	H	H				MK679529
KF530250.1	A1	A1				MK679533
KF530251.1	H	H				KF687357
KF530252.1	A1	A1				KJ672536
KF530253.1	B	B				KF687354
KF530256.1	A1	A1
KF530257.1	C	C
KF687317.1	C	C
KF687318.1	C	C
KF687319.1	F	F
KF687321.1	F	F
KF687325.1	F	F
KF687336.1	H	H
KF687340.1	F	F
KF687346.1	F	F
KF687354.1	F	F
KF687357.1	C	B
KJ672527.1	A1	A1
KJ672529.1	A1	A1
KJ672530.1	B	B
KJ672531.1	H	H
KJ672532.1	A1	A1
KJ672533.1	A2	A2
KJ672534.1	A1	A1
KJ672535.1	A2	A2
KJ672536.1	B	B
KJ672537.1	F	F
KJ672538.1	B	B
KJ672539.1	A2	A2
KJ672541.1	A2	A2
KJ672542.1	F	F
KJ672545.1	A1	A1
KJ672546.1	A1	A1
KJ672547.1	B	B
KJ672549.1	F	F
KJ672552.1	B	B
KJ672553.1	B	B
KJ672554.1	A2	A2
KJ672555.1	A2	A2
KJ672556.1	A1	A1
KJ672557.1	A2	A2
KJ672558.1	A1	A1
KJ672559.1	B	B
KJ672560.1	B	B
KJ672565.1	A2	A2
KJ672566.1	B	B
KJ672568.1	F	F
KJ672572.1	A1	A1
KJ672573.1	A1	A1
KJ672574.1	F	F
KJ672575.1	B	B
KJ672576.1	B	B
KJ672579.1	F	F
KJ672580.1	F	F
KJ672581.1	A2	A2
KJ672582.1	F	F
KJ672583.1	A2	A2
KJ672584.1	B	B
KJ672585.1	B	B
KJ672586.1	B	B
KJ672587.1	F	F
KJ672588.1	A1	A1
KJ672591.1	A2	A2
KJ672593.1	B	B
KJ672595.1	B	B
KJ672596.1	F	F
KJ672601.1	A1	A1
KJ672603.1	B	B
KJ672604.1	B	B
KJ672605.1	F	F
KJ672606.1	A1	A1
KJ672607.1	B	B
KJ672608.1	F	F
KJ672609.1	F	F
KJ672610.1	B	B
KJ672612.1	B	B
KJ672613.1	A1	A1
KJ672614.1	B	B
KJ672615.1	A1	A1
KJ672616.1	A1	A1
KJ672618.1	A2	A2
KM190938.1	B	B
KX574704.1	C	C
KX574705.1	A1	A1
KX574706.1	A1	A1
KX574707.1	C	C
KX574708.1	A1	A1
KX574710.1	A1	A1
KX574711.1	H	H
KY234287.1	A3	A3
KY369862.1	A1	A1
KY369863.1	A1	A1
KY369864.1	G	G
KY369865.1	G	G
KY369866.1	C	C
KY369867.1	G	G
KY369868.1	G	G
KY369869.1	G	G
KY369870.1	A1	A1
KY369871.1	G	G
KY369872.1	C	C
KY369876.1	C	C
KY629772.1	G	G
KY629774.1	A1	A1
KY674922.1	C	C
KY674923.1	C	C
KY674924.1	A1	A1
KY674925.1	A1	A1
KY674926.1	F	F
KY674927.1	C	C
KY674928.1	A2	A2
KY674929.1	A1	A1
KY674930.1	C	C
KY674931.1	C	C
KY674932.1	C	C
KY674933.1	C	C
KY674934.1	C	C
KY674935.1	A2	A2
KY674936.1	A2	A2
KY674937.1	C	C
KY674938.1	C	C
KY674939.1	A1	A1
KY674963.1	F	F
KY674964.1	A2	A2
KY674975.1	B	B
KY674977.1	A1	A1
KY674978.1	G	G
KY674979.1	A1	A1
KY674981.1	A1	A1
KY674982.1	C	C
KY684744.1	A1	A1
KY684745.1	A1	A1
KY684746.1	A1	A1
KY684747.1	A1	A1
KY684748.1	B	B
KY684749.1	C	C
KY684750.1	A1	A1
KY684751.1	F	F
KY684752.1	C	C
KY684753.1	C	C
KY684754.1	G	G
KY684755.1	G	G
KY684756.1	G	G
KY684761.1	A1	A1
KY779594.1	A1	A1
KY779595.1	A1	A1
KY779596.1	A1	A1
KY779597.1	A1	A1
KY779598.1	A1	A1
KY779599.1	C	C
KY779600.1	C	C
KY779601.1	A1	A1
KY779602.1	A1	A1
KY779603.1	A1	A1
KY779604.1	A1	A1
KY779605.1	A1	A1
KY779606.1	C	C
KY779607.1	A1	A1
KY779608.1	A1	A1
KY779609.1	A1	A1
KY779610.1	A1	A1
KY779611.1	A1	A1
KY779612.1	A1	A1
KY779613.1	C	C
KY779614.1	A1	A1
KY779615.1	A1	A1
KY779616.1	A1	A1
KY933403.1	A1	A1
KY933404.1	A1	A1
KY933405.1	A1	A1
KY933406.1	A1	A1
KY933407.1	A1	A1
KY933408.1	A1	A1
KY933409.1	A1	A1
KY933410.1	A1	A1
KY933411.1	C	C
KY933412.1	A1	A1
KY933413.1	C	C
KY933414.1	C	C
KY933415.1	C	C
KY933416.1	A1	A1
KY933417.1	A1	A1
KY973547.1	A1	A1
KY973548.1	A1	A1
KY973549.1	A1	A1
KY973550.1	A1	A1
KY973551.1	A1	A1
KY973552.1	A1	A1
KY973553.1	A1	A1
KY973554.1	A1	A1
KY973555.1	A1	A1
KY973556.1	A1	A1
KY973557.1	A1	A1
KY973558.1	A1	A1
KY973559.1	A1	A1
KY973560.1	C	C
KY973561.1	A1	A1
KY973562.1	A1	A1
KY973563.1	A1	A1
KY973564.1	A1	A1
KY973565.1	A1	A1
KY973566.1	A1	A1
KY973567.1	A1	A1
KY973568.1	C	C
KY973569.1	C	C
KY973570.1	G	G
KY973571.1	G	G
KY973572.1	A1	A1
KY973573.1	A1	A1
KY973574.1	A1	A1
KY973575.2	C	C
KY973576.1	A1	A1
KY973577.2	C	C
KY973578.1	F	F
KY973579.2	A1	A1
KY973580.1	E	E
KY973581.2	C	C
KY973582.2	E	E
KY973583.1	A1	A1
KY973584.1	B	B
KY973585.1	A1	A1
KY973586.1	A1	A1
KY973587.1	A1	A1
KY973588.1	A1	A1
KY973589.1	A1	A1
KY973590.1	A1	A1
KY973591.1	C	C
KY973592.1	A1	A1
KY973593.1	A1	A1
KY973594.1	E	E
KY973595.1	A1	A1
KY973596.1	A1	A1
KY973597.1	A1	A1
KY973598.1	A1	A1
KY973599.1	E	E
KY973600.1	C	C
KY986641.1	A1	A1
KY986642.1	A1	A1
KY986643.1	A1	A1
LC530051.1	A1	A1
LC654459.1	A1	A1
LC720871.1	C	C
LC720872.1	A1	A1
LC720873.1	A1	A1
LC720874.1	A1	A1
LC720875.1	A1	A1
LC720876.1	A1	A1
LC720877.1	A1	A1
LC720878.1	A1	A1
LC720879.1	A1	A1
LC720880.1	B	B
LC720881.1	B	B
MF034888.1	F	F
MF034891.1	C	C
MF034892.1	C	C
MF034893.1	C	C
MF118140.1	A1	A1
MF118145.1	A1	A1
MF118146.1	A1	A1
MF166750.1	G	G
MF166751.1	F	F
MF166752.1	F	F
MF554716.1	A1	A1
MF554717.1	A1	A1
MF554718.1	A1	A1
MF554719.1	C	C
MF554720.1	C	C
MF554721.1	C	C
MF554722.1	A1	A1
MF554723.1	A1	A1
MF554724.1	C	C
MF554725.1	A1	A1
MF554726.1	F	F
MF554727.1	F	F
MF554728.1	C	C
MF554729.1	A1	A1
MF554730.1	C	C
MF554731.1	F	F
MF554732.1	C	C
MF554733.1	F	F
MF554734.1	C	C
MF554735.1	C	C
MF554736.1	F	F
MF795094.1	C	C
MF795095.1	G	G
MF795096.1	C	C
MF795097.1	G	G
MF973163.1	A1	A1
MF973168.1	F	F
MF973169.1	A1	A1
MF973170.1	A1	A1
MF973171.1	A1	A1
MF973172.1	C	C
MF973173.1	A1	A1
MF973174.1	F	F
MF973175.1	A1	A1
MF973176.1	A1	A1
MF973177.1	A1	A1
MF973178.1	F	F
MF973179.1	A1	A1
MF973180.1	A1	A1
MF973181.1	H	H
MF973182.1	A1	A1
MF973183.1	A1	A1
MF973184.1	A1	A1
MF973185.1	A1	A1
MF973186.1	A1	A1
MF973187.1	C	C
MF973188.1	C	C
MF973189.1	A1	A1
MF973190.1	A1	A1
MF973191.1	A1	A1
MF973192.1	A1	A1
MF987836.1	B	B
MF987837.1	F	F
MG773276.1	A1	A1
MH006633.1	B	B
MH006634.1	B	B
MH006635.1	B	B
MH006639.1	B	B
MH006646.1	B	B
MH006654.1	D	D
MH006658.1	B	B
MH006672.1	A3	A3
MH006674.1	B	B
MH006676.1	B	B
MH330335.1	A1	A1
MH411617.1	B	B
MH428627.1	A1	A1
MH678674.1	C	C
MH678675.1	A1	A1
MH678676.1	A1	A1
MH678677.1	F	F
MH678678.1	A1	A1
MH678679.1	F	F
MH678680.1	A1	A1
MH678681.1	F	F
MH678682.1	H	H
MH678683.1	A1	A1
MH678684.1	F	F
MH678685.1	A1	A1
MH678686.1	A1	A1
MH678687.1	C	C
MH678688.1	C	C
MH678689.1	F	F
MH678690.1	A1	A1
MH678691.1	A1	A1
MH678692.1	A1	A1
MH678693.1	A1	A1
MH678694.1	F	F
MH685716.1	A1	A1
MH828695.1	A1	A1
MH828696.1	A1	A1
MH828697.1	A1	A1
MH828698.1	A3	A3
MH828699.1	A3	A3
MH828700.1	A3	A3
MH828701.1	A3	A3
MH828702.1	B	B
MH892409.1	A1	A1
MH892410.1	A2	A2
MK167032.2	F	F
MK167037.1	A1	A1
MK679525.1	B	B
MK679526.1	A3	A3
MK679527.1	A3	A3
MK679528.1	B	B
MK679529.1	A3	A3
MK679530.1	A3	A3
MK679531.1	A1	A3
MK679532.1	A3	A3
MK679533.1	A3	A3
MK679534.1	B	B
MK679535.1	A1	A3
MK679536.1	A3	A3
MK679537.1	A3	A3
MK679538.1	A3	A3
MK679539.1	A3	A3
MK679540.1	A3	A3
MK679541.1	A3	A3
MK679542.1	A1	A3
MN145874.1	A1	A1
MN145875.1	A3	A3
MN145876.1	G	G
MN306022.1	C	C
MN306039.1	A1	A1
MN306052.1	C	C
MN306055.1	A1	A1
MT118696.1	A1	A1
MT118697.1	A1	A1
MT118699.1	A1	A1
MT118701.1	A1	A1
MT118702.1	A1	A1
MT118709.1	A1	A1
MT118710.1	A1	A1
MT118712.1	A1	A1
MT118713.1	A1	A1
MT118714.1	A1	A1
MT210644.1	A1	A1
MT374082.1	A3	A3
MW052041.1	G	G
MW052043.1	A1	A1
MW052044.1	A1	A1
MW052045.1	A1	A1
MW575653.1	A3	A3
MW575654.1	A3	A1
MW575655.1	A3	A3
MW575656.1	A3	A3
MW575657.1	A3	A3
MW575658.1	A3	A3
MW575659.1	A3	A3
MW575660.1	A1	A1
MW575661.1	A3	A3
MW587046.1	A3	A3
MW587047.1	A3	A3
MW587048.1	A3	A3
MW587049.1	B	B
MW587050.1	A1	A1
MW675782.1	G	G
MW675783.1	G	G
MZ326142.1	A3	A3
MZ326143.1	A1	A1
MZ439825.1	A1	A1
NC_001796.2	H	H
NC_038270.1	H	H
OM141135.1	A1	A1
ON729325.1	C	C
ON756025.1	A1	A1
ON756026.1	A1	A1
ON778021.1	A1	A1
ON778022.1	A1	A1
ON778023.1	A1	A1
ON778024.1	A1	A1
OP821798.1	H	H
U51116.1	H	H
Z11575.1	H	H
AB189960.1	E	-
AB189961.1	B	-
AY283063.1	H	-
DM156239.1	E	-
DM156240.1	B	-
DM156241.1	H	-
EU814623.1	H	-
EU814624.1	F	-
EU814625.1	F	-
EU814626.1	E	-
GU732130.1	A3	-
GU732131.1	A3	-
GU732132.1	A3	-
GU732133.1	A3	-
GU732134.1	D	-
GU732135.1	A3	-
GU732136.1	D	-
GU732137.1	A3	-
GU732138.1	B	-
GU732139.1	A3	-
GU732140.1	B	-
GU732141.1	A3	-
GU732142.1	D	-
GU732143.1	B	-
GU732144.1	A3	-
GU732145.1	B	-
GU732146.1	A3	-
GU732147.1	D	-
GU732148.1	A3	-
GU732149.1	D	-
GU732150.1	A3	-
GU732151.1	A3	-
GU732152.1	A3	-
GU732153.1	A3	-
GU732154.1	A3	-
GU732155.1	A3	-
GU732156.1	A3	-
GU732157.1	A3	-
GU732158.1	A3	-
GU732159.1	A3	-
GU732160.1	D	-
GU732161.1	A3	-
GU732162.1	D	-
GU732163.1	A3	-
GU732164.1	A3	-
GU732165.1	A3	-
GU732166.1	A3	-
GU732167.1	A3	-
GU732168.1	B	-
GU732169.1	A3	-
GU732170.1	A3	-
GU732171.1	A3	-
HM460886.1	F	-
HM460887.1	F	-
HW319629.1	E	-
HW319630.1	B	-
HW319631.1	H	-
JF416795.1	F	-
JF416796.1	B	-
JF912197.1	C	-
JF912198.1	C	-
JN089924.1	H	-
JX131646.1	E	-
JX131647.1	C	-
JX131648.1	F	-
JX131649.1	F	-
KF217146.1	F	-
KF217147.1	F	-
KF217148.1	F	-
KF217149.1	F	-
KF217150.1	F	-
KF217151.1	F	-
KF217152.1	F	-
KF217153.1	F	-
KF217154.1	F	-
KF217155.1	F	-
KF217156.1	F	-
KF217157.1	F	-
KF217158.1	A1	-
KF217159.1	A1	-
KF217160.1	F	-
KF217161.1	C	-
KF217162.1	A1	-
KF217163.1	A2	-
KF217164.1	A2	-
KF217165.1	A1	-
KF217166.1	A2	-
KF217167.1	F	-
KF217168.1	A2	-
KF217169.1	C	-
KF217170.1	G	-
KF530228.1	F	-
KF530231.1	E	-
KF530235.1	F	-
KF530237.1	FGb	-
KF530239.1	H	-
KF530240.1	Bb	-
KF530244.1	C	-
KF530255.1	A1	-
KF600603.1	A3	-
KF600604.1	A3	-
KF600605.1	A3	-
KF600606.1	A3	-
KF600607.1	A3	-
KF687320.1	C	-
KF687322.1	B	-
KF687323.1	F	-
KF687324.1	A1	-
KF687326.1	A1	-
KF687327.1	A1	-
KF687328.1	A1	-
KF687329.2	A1	-
KF687330.1	A1	-
KF687331.2	A1	-
KF687332.1	A1	-
KF687333.1	C	-
KF687334.1	B	-
KF687338.2	F	-
KF687341.2	F	-
KF687342.2	B	-
KF687343.1	B	-
KF687344.1	C	-
KF687345.1	F	-
KF687347.1	Bb	-
KF687348.1	A1	-
KF687349.1	C	-
KF687350.2	B	-
KF687351.1	A3	-
KF687352.1	C	-
KF687353.1	F	-
KF687356.2	C	-
KF687358.1	C	-
KJ672528.1	B	-
KJ672540.1	A1	-
KJ672544.1	F	-
KJ672562.1	B	-
KJ672563.1	B	-
KJ672564.1	F	-
KJ672567.1	F	-
KJ672569.1	B	-
KJ672570.1	F	-
KJ672578.1	F	-
KJ672589.1	F	-
KJ672590.1	F	-
KJ672594.1	A1	-
KJ672598.1	F	-
KJ672599.1	F	-
KJ672602.1	F	-
KJ672611.1	F	-
KJ672617.1	F	-
KP690739.1	A3	-
KP690740.1	A3	-
KP690741.1	A3	-
KP690742.1	A3	-
KP690743.1	D	-
KP690744.1	A3	-
KP690745.1	A3	-
KP690746.1	A3	-
KP690747.1	A3	-
KP690748.1	A3	-
KP690749.1	A3	-
KP690750.1	A3	-
KP690751.1	A3	-
KP690752.1	A3	-
KP690753.1	A3	-
KP690754.1	A3	-
KP690755.1	D	-
KP690756.1	B	-
KP690757.1	D	-
KP690758.1	A3	-
KP690759.1	A3	-
KP690760.1	A3	-
KP690761.1	A3	-
KP690762.1	A3	-
KP690763.1	A3	-
KP690764.1	A3	-
KP690765.1	A3	-
KP690766.1	B	-
KP690767.1	A3	-
KP690768.1	A3	-
KP690769.1	A3	-
KP690770.1	A3	-
KP690771.1	A3	-
KP690772.1	A3	-
KP690773.1	A3	-
KP690774.1	A3	-
KP690775.1	A3	-
KP690776.1	A3	-
KP690777.1	A3	-
KP690778.1	A3	-
KP690779.1	A3	-
KP690780.1	A3	-
KP690781.1	A3	-
KP690782.1	A3	-
KP690783.1	A3	-
KP690784.1	A3	-
KP690785.1	A3	-
KP690786.1	A3	-
KP690787.1	A3	-
KP690788.1	A3	-
KP690789.1	D	-
KP690790.1	A3	-
KP690791.1	B	-
KP690792.1	A3	-
KP690793.1	A3	-
KP690794.1	A3	-
KT796368.1	A1	-
KT796369.1	A1	-
KT796370.1	A2	-
KT796371.1	A1	-
KT796372.1	F	-
KT796373.1	A1	-
KT796374.1	F	-
KT796375.1	F	-
KT796376.1	A1	-
KT796377.1	F	-
KT796378.1	A1	-
KT796379.1	F	-
KT796380.1	F	-
KT796381.1	A1	-
KT796382.1	F	-
KT796383.1	A1	-
KT796384.1	A1	-
KT796385.1	A1	-
KT796386.1	A1	-
KT796387.1	G	-
KT796388.1	A1	-
KT796389.1	A1	-
KT796390.1	G	-
KT796391.1	A1	-
KT796392.1	G	-
KT796393.1	G	-
KT796394.1	G	-
KT796395.1	F	-
KT796396.1	A1	-
KT796397.1	A1	-
KT796398.1	A1	-
KT796399.1	A1	-
KT796400.1	G	-
KT796401.1	A1	-
KT796402.1	G	-
KT796403.1	G	-
KT796404.1	G	-
KT796405.1	G	-
KT796406.1	A1	-
KT796407.1	G	-
KT796408.1	A1	-
KT796409.1	A1	-
KT796410.1	G	-
KT796411.1	A1	-
KT796412.1	G	-
KT796413.1	A2	-
KT796414.1	A2	-
KT796415.1	G	-
KT796416.1	G	-
KT796417.1	A1	-
KT796418.1	A1	-
KT796419.1	A1	-
KT796420.1	A1	-
KT796421.1	A1	-
KT796422.1	A1	-
KT796423.1	A1	-
KT796424.1	G	-
KT796425.1	G	-
KT796426.1	A1	-
KT796427.1	A2	-
KT796428.1	G	-
KT796429.1	G	-
KT796430.1	A1	-
KT796431.1	A1	-
KT796432.1	A2	-
KT796433.1	C	-
KT796434.1	A2	-
KT796435.1	G	-
KT796436.1	G	-
KT796437.1	A1	-
KT796438.1	G	-
KT796439.1	G	-
KT796440.1	A1	-
KT796441.1	A1	-
KT796442.1	A1	-
KT796443.1	A1	-
KT796444.1	A1	-
KT796445.1	A2	-
KT796446.1	A1	-
KT796447.1	C	-
KT796448.1	A2	-
KT796449.1	G	-
KT796450.1	G	-
KT796451.1	A2	-
KT796452.1	G	-
KT796453.1	C	-
KT796454.1	A1	-
KT796455.1	A1	-
KT796456.1	A1	-
KT796457.1	F	-
KT796458.1	F	-
KT796459.1	G	-
KT796460.1	F	-
KT796461.1	A2	-
KT898925.1	A2	-
KT898926.1	A1	-
KT898927.1	F	-
KT898928.1	A1	-
KT898929.1	A1	-
KT898930.1	A1	-
KT898931.1	A1	-
KT898932.1	A1	-
KT898933.1	H	-
KX467885.1	C	-
KX467886.1	F	-
KX467887.1	E	-
KX467888.1	A2	-
KX467889.1	F	-
KX467890.1	F	-
KX467891.1	C	-
KX467892.1	A1	-
KX467893.1	A1	-
KX467894.1	A1	-
KX467895.1	A2	-
KX467896.1	A1	-
KX467897.1	A1	-
KX467898.1	F	-
KX467899.1	A1	-
KX467900.1	F	-
KX467901.1	A1	-
KX467902.1	A1	-
KX467903.1	A1	-
KX467904.1	A2	-
KX467905.1	A2	-
KX467906.1	B	-
KX912748.1	B	-
KX912749.1	B	-
KX912750.1	B	-
KX912751.1	A1	-
KX912752.1	B	-
KX912753.1	B	-
KX912754.1	A1	-
KX912755.1	B	-
KX912756.1	A1	-
KX912757.1	B	-
KX912758.1	B	-
KX912759.1	B	-
KX912760.1	B	-
KX912761.1	B	-
KX912762.1	A1	-
KX912763.1	B	-
KX912764.1	A1	-
KX912765.1	A1	-
KX912766.1	B	-
KX912767.1	B	-
KX912768.1	B	-
KX912769.1	B	-
KX912770.1	B	-
KX912771.1	A3	-
KX912772.1	B	-
KX912773.1	B	-
KX912774.1	B	-
KX912775.1	A3	-
KX912776.1	B	-
KX912777.1	E	-
KX912778.1	A3	-
KX912779.1	A3	-
KX912780.1	B	-
KX912781.1	A1	-
KX912782.1	A1	-
KX912783.1	A3	-
KX912784.1	A1	-
KX912786.1	A3	-
KX912787.1	E	-
KX912788.1	A1	-
KX912789.1	B	-
KX912790.1	F	-
KX912791.1	B	-
KX912792.1	B	-
KX912793.1	B	-
KX912794.1	C	-
KX912795.1	F	-
KX912796.1	A1	-
KX912797.1	A1	-
KX912798.1	B	-
KX912799.1	E	-
KX912800.1	A1	-
KX912801.1	B	-
KX912802.1	B	-
KX912803.1	B	-
KX912804.1	B	-
KX912805.1	A3	-
KX912806.1	A3	-
KX912807.1	B	-
KX912808.1	B	-
KX912809.1	B	-
KX912810.1	A1	-
KX912811.1	A1	-
KX912812.1	A1	-
KX912813.1	B	-
KX912814.1	B	-
KX912815.1	A3	-
KX912816.1	B	-
KX912817.1	A2	-
KX912818.1	A1	-
KX912819.1	A1	-
KX912820.1	B	-
KX912821.1	B	-
KY355144.1	A1	-
KY355145.1	A1	-
KY355146.1	A1	-
KY355147.1	A1	-
KY355148.1	A1	-
KY355149.1	A1	-
KY355150.1	A1	-
KY355151.1	A1	-
KY355152.1	A1	-
KY355153.1	A1	-
KY355154.1	A1	-
KY355155.1	A1	-
KY355156.1	A1	-
KY355157.1	A1	-
KY355158.1	A1	-
KY355159.1	A1	-
KY355160.1	A1	-
KY355161.1	A1	-
L25350.1	H	-
M17641.1	H	-
M18759.1	H	-
M18760.1	H	-
M18761.1	H	-
M18762.1	H	-
M18763.1	H	-
M18764.1	H	-
M20402.1	H	-
M21649.1	H	-
MF034889.1	A1	-
MF034890.1	A1	-
MF034894.1	A1	-
MF034895.1	A1	-
MF118141.1	A1	-
MF118147.1	A1	-
MG773275.1	A1	-
MH006630.1	F	-
MH006631.1	B	-
MH006636.1	B	-
MH006638.1	B	-
MH006640.1	B	-
MH006641.1	D	-
MH006642.1	B	-
MH006643.1	B	-
MH006644.1	B	-
MH006645.1	F	-
MH006647.1	B	-
MH006648.1	D	-
MH006650.1	B	-
MH006653.1	B	-
MH006659.1	F	-
MH006665.1	F	-
MH006670.1	F	-
MH006671.1	F	-
MH006679.1	B	-
MN116649.1	A4	-
MN116650.1	A1	-
MN116651.1	A4	-
MN116652.1	A4	-
MN116653.1	E	-
MN116654.1	A4	-
MN116655.1	A4	-
MN116656.1	E	-
MN116657.1	E	-
MN116658.1	A1	-
MN116659.1	A4	-
MN116660.1	E	-
MN116661.1	A4	-
MN116662.1	E	-
MN116663.1	E	-
MN116664.1	A4	-
MN116665.1	A4	-
MN116666.1	E	-
MN116667.1	A4	-
MN116668.1	A4	-
MN116669.1	A1	-
MN116670.1	E	-
MN116671.1	E	-
MN116672.1	A1	-
MN116673.1	A3	-
MN116674.1	E	-
MN116675.1	F	-
MN116676.1	E	-
MN116677.1	A3	-
MN116678.1	A1	-
MN116679.1	E	-
MN116680.1	E	-
MN116681.1	E	-
MN116682.1	E	-
MN116749.1	A1	-
MN181379.1	A3	-
MN181380.1	A3	-
MN181381.1	A1	-
MN181382.1	A1	-
MN181383.1	B	-
MN488700.1	C	-
MP029340.1	H	-
MT118698.1	A1	-
MW575646.1	A3	-
MW575647.1	A3	-
MW575648.1	A1	-
MW575649.1	A3	-
MW575650.1	A3	-
MW575651.1	A3	-
MW575652.1	A3	-
MW575662.1	A1	-
MW575663.1	A3	-
MW575664.1	A3	-
MW645230.1	A1	-
MW645231.1	A1	-
MW645232.1	A1	-
MW645233.1	C	-
MW645234.1	A1	-
MW645235.1	C	-
MW645236.1	C	-
MW645237.1	A2	-
MW654252.1	A1	-
MW654253.1	H	-
MW654254.1	F	-
MW654255.1	F	-
MW654256.1	C	-
MW654257.1	A1	-
MW654258.1	A1	-
MW654259.1	A1	-
MW654260.1	C	-
MW654261.1	A1	-
MW654262.1	F	-
MW654263.1	A1	-
MW654264.1	A1	-
MW654265.1	A1	-
MW654266.1	A1	-
MW654267.1	A1	-
MW654268.1	A1	-
MW654269.1	A1	-
MW654270.1	A1	-
MW654271.1	A1	-
MW654272.1	A1	-
MW654273.1	A1	-
MW654274.1	A3	-
MW654275.1	A1	-
MW654276.1	A1	-
MW654277.1	B	-
MW654278.1	A1	-
MW654279.1	A1	-
MW654280.1	B	-
MW654281.1	B	-
MW654282.1	A1	-
MW654283.1	A1	-
MW654284.1	A2	-
MW654285.1	A3	-
MW654286.1	A2	-
MW654287.1	A1	-
MW654288.1	A2	-
MW654289.1	A1	-
MW654290.1	A1	-
MW654291.1	A1	-
MW654292.1	G	-
MW654293.1	C	-
MW654294.1	G	-
MW654295.1	C	-
MW654296.1	A1	-
MW654297.1	A1	-
MW654298.1	C	-
MW654299.1	A1	-
MW654300.1	C	-
MW654301.1	A1	-
MW654302.1	C	-
MW654303.1	A1	-
MW654304.1	C	-
MW654305.1	A1	-
MW654306.1	C	-
MW654307.1	C	-
MW654308.1	A1	-
MW654309.1	A1	-
MW654310.1	G	-
MW654311.1	C	-
MW654312.1	C	-
MW654313.1	A1	-
MW654314.1	A1	-
MW654315.1	A3	-
MW654316.1	C	-
MW654317.1	A1	-
MW654318.1	C	-
MW654319.1	A1	-
MW654320.1	C	-
MW654321.1	G	-
MW654322.1	C	-
MW654323.1	C	-
MW654324.1	C	-
MW654325.1	A1	-
MW654326.1	A1	-
MW654327.1	A2	-
MW654328.1	C	-
MW654329.1	C	-
MW654330.1	A1	-
MW654331.1	C	-
MW654332.1	C	-
MW654333.1	C	-
MW654334.1	A1	-
MW654335.1	C	-
MW654336.1	C	-
MW654337.1	A1	-
MW654338.1	A1	-
MW654339.1	C	-
MW654340.1	A1	-
MW654341.1	A3	-
MW654342.1	A1	-
MW654343.1	A2	-
MW654344.1	C	-
MW654345.1	A1	-
MW654346.1	A1	-
MW654347.1	B	-
MW654348.1	C	-
MW654349.1	G	-
MW654350.1	A1	-
MW654351.1	A1	-
MW654352.1	A1	-
MW654353.1	A1	-
MW654354.1	A1	-
MW654355.1	A1	-
MW654356.1	C	-
MW654357.1	A1	-
MW654358.1	A1	-
MW654359.1	A1	-
MW654360.1	A1	-
MW654361.1	C	-
MW654362.1	C	-
MW654363.1	A1	-
MW654364.1	C	-
MW654365.1	C	-
MW654366.1	A2	-
MW654367.1	C	-
MW654368.1	A1	-
MW654369.1	C	-
MW654370.1	A1	-
MW654371.1	C	-
MW654372.1	A1	-
MW654373.1	G	-
MW654374.1	C	-
MW654375.1	C	-
MW654376.1	A1	-
MW654377.1	A1	-
MW654378.1	A1	-
MW654379.1	A1	-
MW654380.1	A1	-
MW654381.1	A1	-
MW654382.1	F	-
MW654383.1	G	-
MZ773069.1	A3	-
MZ773070.1	A3	-
MZ773071.1	A3	-
MZ773072.1	A3	-
MZ773073.1	A3	-
MZ773074.1	A3	-
MZ773075.1	A3	-
OM240901.1	A1	-
OM240902.1	A1	-
OM240903.1	A1	-
OM240904.1	B	-
OM240905.1	F	-
OM240906.1	F	-
OM240907.1	B	-
OM240908.1	A1	-
OM240909.1	A1	-
OM240910.1	B	-
OM240911.1	A1	-
OM240912.1	A1	-
OM240913.1	A1	-
OM240914.1	A1	-
OM240915.1	A1	-
OM240916.1	A1	-
OM240917.1	A1	-
OM240918.1	A1	-
OM240919.1	A3	-
OM240920.1	A3	-
OM240921.1	B	-
OM240922.1	A1	-
OM240923.1	A1	-
OM240924.1	A1	-
OM240925.1	B	-
Z26523.1	H	-

## Sheet: Table S5
Table S5. Intra- and inter-lineage divergence of sequences
# (A) Whole genome sequence difference (%).
# 5th and 95th percentile values are shown for intra- and inter-lineage pairs
Lineage	Intra-lineage 5th percentile	Intra-lineage 95th percentile	Inter-lineage 5th percentile	Inter-lineage 95th percentile
A1	0.316328	1.24324	1.06317	4.84919
A2	0.0231464	0.786976	0.779261	3.52844
A3	0.623077	2.11538	1.30205	3.99198
B	0.270563	3.17551	1.36525	4.22944
C	0.17695	1.17756	1.93658	4.04156
E	0.0115518	0.627717	2.14833	3.70057
F	0.338897	1.70157	2.68602	4.41538
G	0.0420026	0.77491	1.90698	4.08072
H	0.153906	4.30758	3.73846	5.64462
all_lineages	0.262761	1.40606	1.26034	5.14361
# (B) Hemagglutinin-neuramidase gene sequence difference (%).
# 5th and 95th percentile values are shown for intra- and inter-lineage pairs
Lineage	Intra-lineage 5th percentile	Intra-lineage 95th percentile	Inter-lineage 5th percentile	Inter-lineage 95th percentile
A1	0.407213	1.45433	1.16347	4.65387
A2	0.17452	1.22164	0.756254	3.95579
A3	0.407213	1.7452	1.27981	4.363
A4	0.0581734	0.69808	0.988947	3.78127
B	0.34904	1.74723	1.22164	4.13031
C	0.290867	1.7452	2.21059	4.47935
D	0.378127	1.62885	1.7452	4.24042
E	0.17452	2.15241	2.26876	4.07213
F	0.34904	1.92168	2.6178	4.42118
G	0.17452	1.45728	2.21187	4.71204
H	0.56391	5.4683	4.07213	6.80628
all_lineages	0.34904	1.62885	1.27981	5.17743

## Sheet: Table S6
Table S6. Comparison with a previously published HN gene-based classification
		Our lineage	A1	A2	A3	A4	B	C	D	E	F	G	H
		Our n. sequences	418	45	151	11	129	127	14	29	117	55	40
Almajhdi et al. lineage	Almajhdi et al. n. sequences
A	1												1
B	17												17
C1a	5										5
C1b	8										8
C2	3									3
C3a	8		4	1	3
C3b	6						6
C3c	3								3
C4	1												1
C5	6							6
# Actual sequence accessions and lineage assignments
Accession	Almajhdi et al.	Our HN lineage
JN089924	A	H
AY283063	B	H
EU424062	B	H
KF530225	B	H
KF530226	B	H
KF530230	B	H
KF530243	B	H
KF530247	B	H
KF530249	B	H
KF530251	B	H
KF687336	B	H
M18759	B	H
M18761	B	H
M18762	B	H
M18763	B	H
M18764	B	H
Z11575	B	H
Z26523	B	H
EU814624	C1a	F
EU814625	C1a	F
KF530245	C1a	F
KF687319	C1a	F
KF687321	C1a	F
AB736166	C1b	F
HM460886	C1b	F
HM460887	C1b	F
JX131648	C1b	F
JX131649	C1b	F
KF530241	C1b	F
KF687340	C1b	F
KF687346	C1b	F
AB189960	C2	E
EU814626	C2	E
JX131646	C2	E
GU732154	C3a	A3
GU732167	C3a	A3
GU732171	C3a	A3
KF530232	C3a	A1
KF530233	C3a	A2
KF530250	C3a	A1
KF530252	C3a	A1
KF530256	C3a	A1
AB189961	C3b	B
EU326526	C3b	B
FJ455842	C3b	B
GU732145	C3b	B
KF530234	C3b	B
KF530253	C3b	B
GU732134	C3c	D
GU732149	C3c	D
GU732160	C3c	D
EU814623	C4	H
JX131647	C5	C
KF530236	C5	C
KF530242	C5	C
KF530257	C5	C
KF687317	C5	C
KF687318	C5	C
